# Supplementary material for: Empirical approach to threshold determination for the delineation of built-up areas with road network data
Source: PLoS One. 2018 Mar 27;13(3):e0194806. doi: 10.1371/journal.pone.0194806 (PMC5870989; doi:10.1371/journal.pone.0194806)
Supplement: S1 File — (ZIP) [file pone.0194806.s001.zip]

Archive with 21 entries (20 files):
- S1 File/
- S1 File/Admins.dbf
- S1 File/Admins.prj
- S1 File/Admins.sbn
- S1 File/Admins.sbx
- S1 File/Admins.shp
- S1 File/Admins.shx
- S1 File/Admins.xml
- S1 File/Buildings&Residential.dbf
- S1 File/Buildings&Residential.prj
- S1 File/Buildings&Residential.sbn
- S1 File/Buildings&Residential.sbx
- S1 File/Buildings&Residential.shp
- S1 File/Buildings&Residential.shp.xml
- S1 File/Buildings&Residential.shx
- S1 File/Buildings&Residential.xml
- S1 File/Road.dbf
- S1 File/Road.prj
- S1 File/Road.sbn
- S1 File/Road.sbx
- S1 File/Road.shp
