# Supplementary material for: Empirical approach to threshold determination for the delineation of built-up areas with road network data
Source: PLoS One. 2018 Mar 27;13(3):e0194806. doi: 10.1371/journal.pone.0194806 (PMC5870989; doi:10.1371/journal.pone.0194806)
Supplement: S1 File — (ZIP) [file pone.0194806.s001.zip › S1 File/Admins.prj]

PROJCS["NZGD_2000_New_Zealand_Transverse_Mercator",GEOGCS["GCS_NZGD_2000",DATUM["D_NZGD_2000",SPHEROID["GRS_1980",6378137.0,298.257222101]],PRIMEM["Greenwich",0.0],UNIT["Degree",0.0174532925199433]],PROJECTION["Transverse_Mercator"],PARAMETER["False_Easting",1600000.0],PARAMETER["False_Northing",10000000.0],PARAMETER["Central_Meridian",173.0],PARAMETER["Scale_Factor",0.9996],PARAMETER["Latitude_Of_Origin",0.0],UNIT["Meter",1.0]]
