# Supplementary material for: Empirical approach to threshold determination for the delineation of built-up areas with road network data
Source: PLoS One. 2018 Mar 27;13(3):e0194806. doi: 10.1371/journal.pone.0194806 (PMC5870989; doi:10.1371/journal.pone.0194806)
Supplement: S1 File — (ZIP) [file pone.0194806.s001.zip › S1 File/Admins.xml]

<?xml version="1.0" encoding="UTF-8"?>
<metadata xml:lang="zh"><Esri><CreaDate>20160725</CreaDate><CreaTime>09020400</CreaTime><ArcGISFormat>1.0</ArcGISFormat><SyncOnce>TRUE</SyncOnce><DataProperties><lineage><Process ToolSource="C:\Program Files (x86)\ArcGIS\Desktop10.0\ArcToolbox\Toolboxes\Data Management Tools.tbx\Project" Date="20160725" Time="090204">Project NZL_adm1 C:\Users\Seven\Desktop\2016-3-29\行政区划\行政区划数据\NorthIsland.shp PROJCS['NZGD_2000_New_Zealand_Transverse_Mercator',GEOGCS['GCS_NZGD_2000',DATUM['D_NZGD_2000',SPHEROID['GRS_1980',6378137.0,298.257222101]],PRIMEM['Greenwich',0.0],UNIT['Degree',0.0174532925199433]],PROJECTION['Transverse_Mercator'],PARAMETER['False_Easting',1600000.0],PARAMETER['False_Northing',10000000.0],PARAMETER['Central_Meridian',173.0],PARAMETER['Scale_Factor',0.9996],PARAMETER['Latitude_Of_Origin',0.0],UNIT['Meter',1.0]] NZGD_2000_To_WGS_1984_1 GEOGCS['GCS_WGS_1984',DATUM['D_WGS_1984',SPHEROID['WGS_1984',6378137.0,298.257223563]],PRIMEM['Greenwich',0.0],UNIT['Degree',0.0174532925199433]]</Process></lineage></DataProperties></Esri></metadata>
