# Supplementary material for: Empirical approach to threshold determination for the delineation of built-up areas with road network data
Source: PLoS One. 2018 Mar 27;13(3):e0194806. doi: 10.1371/journal.pone.0194806 (PMC5870989; doi:10.1371/journal.pone.0194806)
Supplement: S1 File — (ZIP) [file pone.0194806.s001.zip › S1 File/Buildings&Residential.shp.xml]

<?xml version="1.0" encoding="UTF-8"?>
<metadata xml:lang="zh"><Esri><CreaDate>20180307</CreaDate><CreaTime>15184500</CreaTime><ArcGISFormat>1.0</ArcGISFormat><SyncOnce>TRUE</SyncOnce><DataProperties><lineage><Process ToolSource="C:\Program Files (x86)\ArcGIS\Desktop10.0\ArcToolbox\Toolboxes\Data Management Tools.tbx\DeleteField" Date="20180307" Time="151845">DeleteField Buildings&amp;Residential FID_nz_mai;status;bldg_use;name_ascii;macronated;FID_nz_m_1;name_asc_1;macronat_1;name_1;Area</Process></lineage></DataProperties></Esri></metadata>
