# Supplementary material for: Empirical approach to threshold determination for the delineation of built-up areas with road network data
Source: PLoS One. 2018 Mar 27;13(3):e0194806. doi: 10.1371/journal.pone.0194806 (PMC5870989; doi:10.1371/journal.pone.0194806)
Supplement: S1 File — (ZIP) [file pone.0194806.s001.zip › S1 File/Buildings&Residential.xml]

<?xml version="1.0" encoding="UTF-8"?>
<metadata xml:lang="zh"><Esri><CreaDate>20160424</CreaDate><CreaTime>23030500</CreaTime><ArcGISFormat>1.0</ArcGISFormat><SyncOnce>FALSE</SyncOnce><DataProperties><itemProps><itemName Sync="TRUE">Road_北岛_建城区</itemName><imsContentType Sync="TRUE">002</imsContentType><itemSize Sync="TRUE">0.000</itemSize><itemLocation><linkage Sync="TRUE">file://\\PC201305111440\Users\Administrator\Desktop\5.30产学研数据\Road_北岛_建城区.shp</linkage><protocol Sync="TRUE">Local Area Network</protocol></itemLocation></itemProps><coordRef><type Sync="TRUE">Projected</type><geogcsn Sync="TRUE">GCS_NZGD_2000</geogcsn><projcsn Sync="TRUE">NZGD_2000_New_Zealand_Transverse_Mercator</projcsn><peXml Sync="TRUE">&lt;ProjectedCoordinateSystem xsi:type='typens:ProjectedCoordinateSystem' xmlns:xsi='http://www.w3.org/2001/XMLSchema-instance' xmlns:xs='http://www.w3.org/2001/XMLSchema' xmlns:typens='http://www.esri.com/schemas/ArcGIS/10.0'&gt;&lt;WKT&gt;PROJCS[&amp;quot;NZGD_2000_New_Zealand_Transverse_Mercator&amp;quot;,GEOGCS[&amp;quot;GCS_NZGD_2000&amp;quot;,DATUM[&amp;quot;D_NZGD_2000&amp;quot;,SPHEROID[&amp;quot;GRS_1980&amp;quot;,6378137.0,298.257222101]],PRIMEM[&amp;quot;Greenwich&amp;quot;,0.0],UNIT[&amp;quot;Degree&amp;quot;,0.0174532925199433]],PROJECTION[&amp;quot;Transverse_Mercator&amp;quot;],PARAMETER[&amp;quot;False_Easting&amp;quot;,1600000.0],PARAMETER[&amp;quot;False_Northing&amp;quot;,10000000.0],PARAMETER[&amp;quot;Central_Meridian&amp;quot;,173.0],PARAMETER[&amp;quot;Scale_Factor&amp;quot;,0.9996],PARAMETER[&amp;quot;Latitude_Of_Origin&amp;quot;,0.0],UNIT[&amp;quot;Meter&amp;quot;,1.0],AUTHORITY[&amp;quot;EPSG&amp;quot;,2193]]&lt;/WKT&gt;&lt;XOrigin&gt;-4020900&lt;/XOrigin&gt;&lt;YOrigin&gt;1900&lt;/YOrigin&gt;&lt;XYScale&gt;450445547.3910538&lt;/XYScale&gt;&lt;ZOrigin&gt;-100000&lt;/ZOrigin&gt;&lt;ZScale&gt;10000&lt;/ZScale&gt;&lt;MOrigin&gt;-100000&lt;/MOrigin&gt;&lt;MScale&gt;10000&lt;/MScale&gt;&lt;XYTolerance&gt;0.001&lt;/XYTolerance&gt;&lt;ZTolerance&gt;0.001&lt;/ZTolerance&gt;&lt;MTolerance&gt;0.001&lt;/MTolerance&gt;&lt;HighPrecision&gt;true&lt;/HighPrecision&gt;&lt;WKID&gt;2193&lt;/WKID&gt;&lt;/ProjectedCoordinateSystem&gt;</peXml></coordRef><lineage><Process ToolSource="D:\ArcGIS 10.0\Desktop10.0\ArcToolbox\Toolboxes\Analysis Tools.tbx\Union" Date="20150531" Time="154322">Union "nz-mainland-building-polygons-topo-150k #;nz-mainland-residential-area-polygons-topo-150k #" C:\Users\Administrator\Desktop\5.30产学研数据\合并.shp ALL # GAPS</Process><Process ToolSource="D:\ArcGIS 10.0\Desktop10.0\ArcToolbox\Toolboxes\Analysis Tools.tbx\Clip" Date="20150531" Time="160800">Clip 合并 "nz-territorial-authoritie 选择" C:\Users\Administrator\Desktop\5.30产学研数据\Road_北岛_建城区.shp #</Process></lineage></DataProperties><SyncDate>20150531</SyncDate><SyncTime>16072800</SyncTime><ModDate>20150531</ModDate><ModTime>16072800</ModTime></Esri><dataIdInfo><envirDesc Sync="TRUE">Microsoft Windows Server 2008 R2 Version 6.1 (Build 7601) Service Pack 1; ESRI ArcGIS 10.0.0.2414</envirDesc><dataLang><languageCode value="zho" country="CHN"></languageCode></dataLang><idCitation><resTitle Sync="TRUE">Road_北岛_建城区</resTitle><presForm><PresFormCd value="005"></PresFormCd></presForm></idCitation><descKeys><thesaName uuidref="723f6998-058e-11dc-8314-0800200c9a66"></thesaName><keyword Sync="TRUE">002</keyword></descKeys><spatRpType><SpatRepTypCd value="001"></SpatRepTypCd></spatRpType></dataIdInfo><mdLang><languageCode value="zho"></languageCode></mdLang><mdChar><CharSetCd value="004"></CharSetCd></mdChar><distInfo><distFormat><formatName Sync="TRUE">Shapefile</formatName></distFormat><distTranOps><transSize Sync="TRUE">0.000</transSize></distTranOps></distInfo><mdHrLv><ScopeCd value="005"></ScopeCd></mdHrLv><mdHrLvName Sync="TRUE">dataset</mdHrLvName><refSysInfo><RefSystem><refSysID><identCode code="2193"></identCode><idCodeSpace Sync="TRUE">EPSG</idCodeSpace><idVersion Sync="TRUE">7.4.1</idVersion></refSysID></RefSystem></refSysInfo><spdoinfo><ptvctinf><esriterm Name="Road_北岛_建城区"><efeatyp Sync="TRUE">Simple</efeatyp><efeageom Sync="TRUE">4</efeageom><esritopo Sync="TRUE">FALSE</esritopo><efeacnt Sync="TRUE">0</efeacnt><spindex Sync="TRUE">FALSE</spindex><linrefer Sync="TRUE">FALSE</linrefer></esriterm></ptvctinf></spdoinfo><spatRepInfo><VectSpatRep><topLvl><TopoLevCd value="001"></TopoLevCd></topLvl><geometObjs><geoObjTyp><GeoObjTypCd value="002"></GeoObjTypCd><geoObjCnt Sync="TRUE">0</geoObjCnt></geoObjTyp></geometObjs></VectSpatRep></spatRepInfo><eainfo><detailed Name="Road_北岛_建城区"><enttyp><enttypl Sync="TRUE">Road_北岛_建城区</enttypl><enttypt Sync="TRUE">Feature Class</enttypt><enttypc Sync="TRUE">0</enttypc></enttyp><attr><attrlabl Sync="TRUE">FID</attrlabl><attalias Sync="TRUE">FID</attalias><attrtype Sync="TRUE">OID</attrtype><attwidth Sync="TRUE">4</attwidth><atprecis Sync="TRUE">0</atprecis><attscale Sync="TRUE">0</attscale><attrdef Sync="TRUE">Internal feature number.</attrdef><attrdefs Sync="TRUE">ESRI</attrdefs><attrdomv><udom Sync="TRUE">Sequential unique whole numbers that are automatically generated.</udom></attrdomv></attr><attr><attrlabl Sync="TRUE">Shape</attrlabl><attalias Sync="TRUE">Shape</attalias><attrtype Sync="TRUE">Geometry</attrtype><attwidth Sync="TRUE">0</attwidth><atprecis Sync="TRUE">0</atprecis><attscale Sync="TRUE">0</attscale><attrdef Sync="TRUE">Feature geometry.</attrdef><attrdefs Sync="TRUE">ESRI</attrdefs><attrdomv><udom Sync="TRUE">Coordinates defining the features.</udom></attrdomv></attr><attr><attrlabl Sync="TRUE">FID_nz_mai</attrlabl><attalias Sync="TRUE">FID_nz_mai</attalias><attrtype Sync="TRUE">Integer</attrtype><attwidth Sync="TRUE">9</attwidth><atprecis Sync="TRUE">9</atprecis><attscale Sync="TRUE">0</attscale></attr><attr><attrlabl Sync="TRUE">status</attrlabl><attalias Sync="TRUE">status</attalias><attrtype Sync="TRUE">String</attrtype><attwidth Sync="TRUE">8</attwidth><atprecis Sync="TRUE">0</atprecis><attscale Sync="TRUE">0</attscale></attr><attr><attrlabl Sync="TRUE">bldg_use</attrlabl><attalias Sync="TRUE">bldg_use</attalias><attrtype Sync="TRUE">String</attrtype><attwidth Sync="TRUE">21</attwidth><atprecis Sync="TRUE">0</atprecis><attscale Sync="TRUE">0</attscale></attr><attr><attrlabl Sync="TRUE">name_ascii</attrlabl><attalias Sync="TRUE">name_ascii</attalias><attrtype Sync="TRUE">String</attrtype><attwidth Sync="TRUE">75</attwidth><atprecis Sync="TRUE">0</atprecis><attscale Sync="TRUE">0</attscale></attr><attr><attrlabl Sync="TRUE">macronated</attrlabl><attalias Sync="TRUE">macronated</attalias><attrtype Sync="TRUE">String</attrtype><attwidth Sync="TRUE">1</attwidth><atprecis Sync="TRUE">0</atprecis><attscale Sync="TRUE">0</attscale></attr><attr><attrlabl Sync="TRUE">name</attrlabl><attalias Sync="TRUE">name</attalias><attrtype Sync="TRUE">String</attrtype><attwidth Sync="TRUE">75</attwidth><atprecis Sync="TRUE">0</atprecis><attscale Sync="TRUE">0</attscale></attr><attr><attrlabl Sync="TRUE">FID_nz_m_1</attrlabl><attalias Sync="TRUE">FID_nz_m_1</attalias><attrtype Sync="TRUE">Integer</attrtype><attwidth Sync="TRUE">9</attwidth><atprecis Sync="TRUE">9</atprecis><attscale Sync="TRUE">0</attscale></attr><attr><attrlabl Sync="TRUE">name_asc_1</attrlabl><attalias Sync="TRUE">name_asc_1</attalias><attrtype Sync="TRUE">String</attrtype><attwidth Sync="TRUE">75</attwidth><atprecis Sync="TRUE">0</atprecis><attscale Sync="TRUE">0</attscale></attr><attr><attrlabl Sync="TRUE">macronat_1</attrlabl><attalias Sync="TRUE">macronat_1</attalias><attrtype Sync="TRUE">String</attrtype><attwidth Sync="TRUE">1</attwidth><atprecis Sync="TRUE">0</atprecis><attscale Sync="TRUE">0</attscale></attr><attr><attrlabl Sync="TRUE">name_1</attrlabl><attalias Sync="TRUE">name_1</attalias><attrtype Sync="TRUE">String</attrtype><attwidth Sync="TRUE">75</attwidth><atprecis Sync="TRUE">0</atprecis><attscale Sync="TRUE">0</attscale></attr></detailed></eainfo><mdDateSt Sync="TRUE">20150531</mdDateSt></metadata>
