# Supplementary material for: Empirical approach to threshold determination for the delineation of built-up areas with road network data
Source: PLoS One. 2018 Mar 27;13(3):e0194806. doi: 10.1371/journal.pone.0194806 (PMC5870989; doi:10.1371/journal.pone.0194806)
Supplement: S2 File — (ODS) [file pone.0194806.s002.ods]

## Sheet: STREET_BLOCK_APPROACH
		STREET BLOCK SIZE (KM2)
ID	CITY/TOWN NAME	0.01	0.04	0.09	0.16	0.25	0.36	0.49	0.64	0.81	1	1.21	1.44	1.69	1.96	2.25	2.56	2.89	3.24	3.61	4
1	Auckland City	0.006	0.109	0.274	0.408	0.493	0.544	0.560	0.563	0.564	0.563	0.555	0.551	0.544	0.526	0.511	0.505	0.493	0.489	0.480	0.467
2	Lower & Upper Hutt	0.008	0.171	0.356	0.422	0.456	0.461	0.468	0.478	0.474	0.470	0.470	0.461	0.457	0.443	0.443	0.441	0.441	0.423	0.423	0.423
3	Wellington	0.013	0.173	0.331	0.461	0.507	0.532	0.550	0.542	0.542	0.537	0.524	0.524	0.524	0.524	0.522	0.500	0.500	0.500	0.500	0.500
4	Napier	0.006	0.188	0.476	0.587	0.664	0.678	0.667	0.627	0.610	0.530	0.512	0.499	0.499	0.499	0.476	0.476	0.476	0.476	0.476	0.447
5	Porirua	0.002	0.083	0.223	0.312	0.348	0.388	0.431	0.428	0.441	0.441	0.441	0.458	0.470	0.470	0.470	0.470	0.470	0.432	0.431	0.431
6	Paraparaumu	0.004	0.117	0.266	0.385	0.451	0.476	0.499	0.499	0.528	0.528	0.502	0.474	0.476	0.476	0.476	0.476	0.434	0.427	0.427	0.427
7	Hastings	0.001	0.266	0.546	0.687	0.685	0.628	0.599	0.596	0.565	0.519	0.469	0.465	0.440	0.440	0.422	0.388	0.371	0.346	0.316	0.267
8	Whangaparaoa	0.009	0.077	0.233	0.286	0.305	0.343	0.365	0.386	0.429	0.410	0.410	0.413	0.363	0.363	0.363	0.363	0.363	0.359	0.337	0.337
9	Masterton	0.004	0.119	0.336	0.424	0.555	0.546	0.553	0.575	0.519	0.500	0.496	0.467	0.425	0.425	0.383	0.383	0.383	0.383	0.326	0.326
10	Havelock North	0.003	0.078	0.165	0.376	0.389	0.484	0.490	0.457	0.508	0.461	0.461	0.461	0.425	0.425	0.425	0.425	0.342	0.342	0.235	0.199
11	Pukekohe	0.001	0.074	0.175	0.298	0.364	0.388	0.360	0.339	0.311	0.311	0.323	0.323	0.323	0.294	0.294	0.213	0.213	0.213	0.197	0.173
12	Surfdale	0.002	0.149	0.401	0.399	0.408	0.408	0.404	0.357	0.353	0.353	0.353	0.353	0.353	0.353	0.353	0.281	0.239	0.239	0.239	0.239
13	Orewa	0.016	0.117	0.297	0.430	0.430	0.483	0.483	0.483	0.483	0.483	0.483	0.483	0.483	0.483	0.483	0.483	0.483	0.419	0.326	0.326
14	Otaki	0.001	0.096	0.193	0.266	0.266	0.310	0.323	0.339	0.360	0.360	0.360	0.303	0.303	0.269	0.269	0.240	0.240	0.240	0.240	0.240
15	Waiuku	0.003	0.267	0.550	0.566	0.606	0.587	0.587	0.536	0.468	0.360	0.328	0.316	0.316	0.316	0.256	0.256	0.213	0.213	0.213	0.213
16	Flaxmere	0.003	0.052	0.127	0.220	0.220	0.337	0.315	0.306	0.263	0.263	0.263	0.251	0.251	0.251	0.187	0.149	0.122	0.122	0.122	0.122
17	Carterton	0.003	0.152	0.281	0.357	0.413	0.385	0.356	0.349	0.363	0.363	0.322	0.322	0.322	0.322	0.322	0.244	0.168	0.168	0.168	0.168
18	Waipukurau	0.008	0.135	0.297	0.297	0.423	0.520	0.478	0.478	0.478	0.478	0.478	0.478	0.478	0.478	0.478	0.478	0.478	0.478	0.478	0.478
19	Wairoa	0.000	0.350	0.600	0.616	0.564	0.507	0.507	0.507	0.507	0.507	0.507	0.389	0.389	0.389	0.389	0.389	0.389	0.389	0.389	0.389
20	Snells Beach	0.000	0.000	0.000	0.302	0.302	0.302	0.302	0.302	0.302	0.302	0.302	0.302	0.302	0.302	0.302	0.302	0.302	0.302	0.302	0.302
21	Warkworth	0.008	0.099	0.202	0.244	0.244	0.332	0.277	0.277	0.360	0.360	0.360	0.293	0.293	0.293	0.293	0.293	0.293	0.293	0.293	0.293
22	Martinborough	0.017	0.535	0.724	0.823	0.640	0.476	0.476	0.388	0.388	0.388	0.388	0.388	0.388	0.388	0.388	0.388	0.388	0.388	0.191	0.191
23	Greytown	0.000	0.084	0.247	0.487	0.487	0.487	0.487	0.332	0.277	0.277	0.277	0.277	0.277	0.277	0.179	0.179	0.179	0.179	0.179	0.179
24	Featherston	0.019	0.226	0.563	0.563	0.499	0.499	0.499	0.388	0.388	0.388	0.388	0.255	0.255	0.165	0.165	0.131	0.131	0.131	0.131	0.131
25	Helensville	0.004	0.155	0.245	0.341	0.530	0.530	0.530	0.530	0.530	0.530	0.530	0.530	0.530	0.530	0.530	0.530	0.202	0.202	0.202	0.202
26	Waipawa	0.000	0.120	0.280	0.299	0.329	0.328	0.359	0.359	0.359	0.359	0.359	0.359	0.359	0.359	0.359	0.359	0.165	0.165	0.165	0.165
27	Wellsford	0.000	0.068	0.071	0.138	0.138	0.138	0.155	0.134	0.134	0.134	0.134	0.134	0.134	0.134	0.134	0.120	0.120	0.120	0.075	0.050
28	Haumoana	0.000	0.064	0.064	0.064	0.064	0.040	0.040	0.040	0.040	0.040	0.153	0.153	0.153	0.153	0.074	0.074	0.074	0.074	0.074	0.074
29	Mahia beach	0.000	0.000	0.000	0.000	0.439	0.439	0.439	0.439	0.439	0.439	0.439	0.439	0.439	0.439	0.439	0.439	0.439	0.439	0.439	0.439
30	Otane	0.040	0.755	0.656	0.656	0.656	0.656	0.656	0.656	0.656	0.656	0.656	0.656	0.656	0.656	0.656	0.656	0.092	0.092	0.092	0.092
31	Ongaonga	0.000	0.150	0.150	0.150	0.150	0.150	0.150	0.150	0.150	0.150	0.074	0.074	0.074	0.074	0.041	0.041	0.041	0.041	0.041	0.041
32	Takapau	0.000	0.387	0.387	0.311	0.311	0.311	0.188	0.143	0.143	0.143	0.143	0.143	0.143	0.143	0.143	0.143	0.143	0.143	0.143	0.143
33	Tikokino	0.000	0.000	0.295	0.295	0.208	0.208	0.208	0.208	0.208	0.208	0.208	0.208	0.208	0.208	0.208	0.208	0.208	0.208	0.208	0.208

## Sheet: GRID_APPROACH
		CELL DENSITY (KM/KM2)
ID	CITY/TOWN NAME	1	2	3	4	5	6	7	8	9	10	11	12	13	14	15
1	Auckland City	0.475	0.506	0.552	0.585	0.601	0.601	0.564	0.479	0.361	0.233	0.135	0.069	0.042	0.032	0.019
2	Lower & Upper Hutt	0.249	0.294	0.364	0.423	0.455	0.474	0.456	0.425	0.367	0.302	0.200	0.135	0.072	0.050	0.029
3	Wellington	0.406	0.453	0.494	0.527	0.548	0.573	0.591	0.581	0.540	0.460	0.374	0.236	0.192	0.102	0.067
4	Napier	0.305	0.332	0.432	0.499	0.567	0.601	0.609	0.535	0.506	0.399	0.292	0.187	0.067	0.039	0.020
5	Porirua	0.264	0.303	0.361	0.393	0.423	0.475	0.453	0.402	0.347	0.242	0.125	0.019	0.002	0.000	0.000
6	Paraparaumu	0.328	0.354	0.408	0.484	0.532	0.529	0.512	0.421	0.301	0.168	0.084	0.027	0.014	0.000	0.000
7	Hastings	0.431	0.459	0.530	0.597	0.632	0.664	0.661	0.629	0.549	0.360	0.251	0.172	0.000	0.000	0.000
8	Whangaparaoa	0.307	0.338	0.379	0.398	0.452	0.483	0.372	0.279	0.185	0.116	0.006	0.000	0.000	0.000	0.000
9	Masterton	0.327	0.366	0.445	0.528	0.582	0.588	0.510	0.434	0.348	0.178	0.115	0.115	0.053	0.026	0.000
10	Havelock North	0.226	0.244	0.356	0.395	0.486	0.549	0.506	0.394	0.184	0.141	0.040	0.000	0.000	0.000	0.000
11	Pukekohe	0.286	0.323	0.357	0.414	0.476	0.521	0.471	0.442	0.219	0.101	0.039	0.000	0.000	0.000	0.000
12	Surfdale	0.209	0.228	0.270	0.300	0.386	0.372	0.384	0.325	0.310	0.234	0.100	0.060	0.000	0.000	0.000
13	Orewa	0.352	0.370	0.433	0.481	0.502	0.549	0.501	0.431	0.243	0.194	0.056	0.000	0.000	0.000	0.000
14	Otaki	0.225	0.255	0.332	0.386	0.408	0.324	0.284	0.117	0.079	0.052	0.000	0.000	0.000	0.000	0.000
15	Waiuku	0.249	0.269	0.317	0.398	0.417	0.361	0.292	0.247	0.000	0.000	0.000	0.000	0.000	0.000	0.000
16	Flaxmere	0.274	0.333	0.378	0.438	0.462	0.526	0.476	0.393	0.321	0.321	0.321	0.138	0.000	0.000	0.000
17	Carterton	0.213	0.264	0.296	0.369	0.404	0.489	0.435	0.411	0.348	0.195	0.099	0.000	0.000	0.000	0.000
18	Waipukurau	0.220	0.256	0.332	0.411	0.451	0.449	0.447	0.327	0.265	0.265	0.000	0.000	0.000	0.000	0.000
19	Wairoa	0.160	0.177	0.273	0.326	0.358	0.469	0.463	0.525	0.488	0.395	0.000	0.000	0.000	0.000	0.000
20	Snells Beach	0.217	0.249	0.367	0.445	0.472	0.482	0.409	0.194	0.110	0.000	0.000	0.000	0.000	0.000	0.000
21	Warkworth	0.172	0.191	0.250	0.325	0.403	0.472	0.390	0.333	0.156	0.103	0.000	0.000	0.000	0.000	0.000
22	Martinborough	0.194	0.236	0.283	0.380	0.483	0.552	0.512	0.578	0.453	0.305	0.305	0.305	0.175	0.000	0.000
23	Greytown	0.150	0.173	0.307	0.470	0.428	0.386	0.341	0.249	0.177	0.138	0.138	0.000	0.000	0.000	0.000
24	Featherston	0.162	0.192	0.323	0.451	0.519	0.564	0.583	0.543	0.543	0.386	0.251	0.151	0.000	0.000	0.000
25	Helensville	0.252	0.268	0.288	0.333	0.415	0.449	0.378	0.117	0.000	0.000	0.000	0.000	0.000	0.000	0.000
26	Waipawa	0.122	0.128	0.189	0.246	0.312	0.299	0.265	0.265	0.146	0.000	0.000	0.000	0.000	0.000	0.000
27	Wellsford	0.114	0.130	0.163	0.248	0.242	0.219	0.234	0.234	0.096	0.000	0.000	0.000	0.000	0.000	0.000
28	Haumoana	0.131	0.171	0.201	0.350	0.141	0.141	0.000	0.000	0.000	0.000	0.000	0.000	0.000	0.000	0.000
29	Mahia beach	0.167	0.185	0.251	0.251	0.331	0.167	0.167	0.167	0.000	0.000	0.000	0.000	0.000	0.000	0.000
30	Otane	0.140	0.177	0.295	0.295	0.295	0.371	0.320	0.000	0.000	0.000	0.000	0.000	0.000	0.000	0.000
31	Ongaonga	0.084	0.108	0.201	0.201	0.201	0.351	0.000	0.000	0.000	0.000	0.000	0.000	0.000	0.000	0.000
32	Takapau	0.076	0.107	0.124	0.200	0.285	0.285	0.285	0.283	0.000	0.000	0.000	0.000	0.000	0.000	0.000
33	Tikokino	0.096	0.127	0.159	0.239	0.285	0.285	0.000	0.000	0.000	0.000	0.000	0.000	0.000	0.000	0.000

## Sheet: KERNEL_DENSITY_APPROACH
		KERNEL DENSITY (NUM/KM2)
ID	CITY/TOWN NAME	1	2	3	4	5	6	7	8	9	10	11	12	13	14	15	16	17	18	19	20	21	22	23	24	25	26	27	28	29	30	31	32	33	34	35	36	37	38	39	40	41	42	43	44	45	46	47	48
1	Auckland City	0.381	0.393	0.404	0.416	0.426	0.434	0.442	0.448	0.454	0.460	0.465	0.469	0.473	0.477	0.480	0.482	0.484	0.486	0.4866	0.4868	0.486	0.485	0.482	0.480	0.475	0.470	0.462	0.455	0.447	0.438	0.427	0.415	0.404	0.392	0.379	0.366	0.353	0.340	0.326	0.311	0.296	0.283	0.269	0.254	0.242	0.229	0.217	0.205
2	Lower & Upper Hutt	0.287	0.309	0.330	0.350	0.368	0.384	0.400	0.417	0.431	0.444	0.457	0.467	0.476	0.487	0.495	0.501	0.510	0.517	0.522	0.527	0.533	0.538	0.542	0.545	0.546	0.547	0.548	0.542	0.540	0.534	0.527	0.520	0.513	0.509	0.496	0.490	0.480	0.471	0.460	0.448	0.435	0.424	0.411	0.396	0.380	0.368	0.351	0.339
3	Wellington	0.386	0.406	0.424	0.441	0.454	0.467	0.479	0.490	0.500	0.509	0.516	0.523	0.530	0.539	0.547	0.554	0.561	0.568	0.576	0.581	0.587	0.591	0.593	0.597	0.601	0.607	0.611	0.617	0.620	0.621	0.623	0.624	0.623	0.622	0.621	0.621	0.619	0.615	0.612	0.609	0.602	0.595	0.586	0.575	0.561	0.554	0.541	0.530
4	Napier	0.438	0.451	0.468	0.487	0.502	0.512	0.525	0.535	0.545	0.555	0.563	0.573	0.583	0.593	0.599	0.606	0.614	0.621	0.627	0.631	0.637	0.642	0.642	0.646	0.652	0.656	0.660	0.662	0.664	0.665	0.663	0.662	0.662	0.657	0.650	0.638	0.626	0.612	0.596	0.585	0.569	0.554	0.540	0.521	0.505	0.493	0.479	0.461
5	Porirua	0.242	0.262	0.281	0.301	0.318	0.334	0.349	0.364	0.375	0.387	0.398	0.410	0.421	0.433	0.445	0.454	0.463	0.470	0.478	0.484	0.490	0.494	0.502	0.507	0.510	0.515	0.515	0.515	0.517	0.515	0.510	0.507	0.502	0.500	0.493	0.482	0.473	0.466	0.452	0.438	0.424	0.404	0.387	0.372	0.357	0.335	0.322	0.301
6	Paraparaumu	0.270	0.291	0.314	0.338	0.363	0.387	0.411	0.432	0.450	0.464	0.478	0.491	0.502	0.513	0.524	0.535	0.546	0.556	0.563	0.570	0.577	0.584	0.590	0.594	0.598	0.600	0.599	0.597	0.592	0.589	0.579	0.567	0.558	0.546	0.532	0.512	0.495	0.479	0.463	0.439	0.422	0.398	0.374	0.357	0.338	0.318	0.303	0.292
7	Hastings	0.462	0.484	0.507	0.530	0.553	0.575	0.595	0.608	0.619	0.631	0.643	0.657	0.664	0.674	0.685	0.694	0.699	0.706	0.713	0.717	0.725	0.726	0.723	0.723	0.721	0.717	0.715	0.713	0.697	0.687	0.681	0.673	0.653	0.636	0.620	0.610	0.592	0.581	0.564	0.543	0.519	0.501	0.473	0.451	0.428	0.406	0.381	0.364
8	Whangaparaoa	0.332	0.349	0.369	0.384	0.398	0.413	0.429	0.444	0.458	0.473	0.485	0.493	0.503	0.512	0.518	0.529	0.536	0.542	0.537	0.537	0.530	0.523	0.521	0.515	0.497	0.488	0.468	0.441	0.423	0.407	0.383	0.363	0.345	0.334	0.319	0.307	0.292	0.275	0.259	0.241	0.226	0.205	0.191	0.179	0.159	0.147	0.134	0.121
9	Masterton	0.367	0.392	0.421	0.451	0.474	0.495	0.513	0.529	0.540	0.554	0.564	0.576	0.583	0.589	0.600	0.607	0.613	0.608	0.607	0.608	0.610	0.614	0.614	0.610	0.599	0.592	0.581	0.564	0.540	0.521	0.511	0.497	0.479	0.457	0.429	0.414	0.401	0.381	0.361	0.340	0.322	0.304	0.284	0.269	0.254	0.237	0.222	0.204
10	Havelock North	0.389	0.406	0.431	0.460	0.478	0.491	0.505	0.519	0.530	0.541	0.561	0.576	0.590	0.603	0.613	0.623	0.634	0.637	0.649	0.655	0.653	0.659	0.662	0.662	0.663	0.649	0.640	0.627	0.618	0.603	0.591	0.580	0.571	0.557	0.545	0.521	0.507	0.483	0.467	0.450	0.431	0.410	0.393	0.376	0.348	0.314	0.292	0.262
11	Pukekohe	0.333	0.340	0.349	0.365	0.377	0.386	0.401	0.419	0.435	0.449	0.459	0.473	0.483	0.494	0.506	0.513	0.520	0.523	0.530	0.538	0.547	0.559	0.564	0.570	0.570	0.579	0.582	0.581	0.589	0.590	0.592	0.590	0.585	0.584	0.587	0.582	0.581	0.580	0.562	0.551	0.534	0.521	0.504	0.488	0.465	0.440	0.429	0.401
12	Surfdale	0.215	0.231	0.247	0.266	0.283	0.302	0.323	0.336	0.352	0.365	0.391	0.400	0.412	0.427	0.436	0.441	0.440	0.443	0.431	0.417	0.401	0.381	0.357	0.341	0.326	0.309	0.302	0.290	0.270	0.253	0.233	0.227	0.218	0.202	0.192	0.176	0.168	0.144	0.132	0.126	0.107	0.094	0.070	0.057	0.045	0.028	0.022	0.011
13	Orewa	0.426	0.441	0.455	0.465	0.477	0.493	0.499	0.510	0.519	0.531	0.538	0.545	0.557	0.564	0.578	0.584	0.591	0.601	0.612	0.616	0.620	0.628	0.633	0.635	0.639	0.643	0.631	0.634	0.631	0.621	0.619	0.610	0.597	0.585	0.567	0.564	0.545	0.544	0.525	0.505	0.484	0.461	0.442	0.416	0.388	0.374	0.354	0.314
14	Otaki	0.167	0.186	0.207	0.235	0.264	0.296	0.324	0.348	0.367	0.379	0.392	0.405	0.416	0.429	0.442	0.453	0.461	0.469	0.479	0.484	0.498	0.499	0.505	0.510	0.512	0.511	0.506	0.499	0.493	0.488	0.481	0.468	0.454	0.417	0.388	0.375	0.362	0.342	0.328	0.309	0.295	0.276	0.268	0.250	0.230	0.217	0.204	0.193
15	Waiuku	0.283	0.291	0.303	0.316	0.330	0.339	0.353	0.364	0.377	0.386	0.400	0.415	0.432	0.445	0.459	0.472	0.486	0.499	0.506	0.524	0.531	0.535	0.542	0.543	0.522	0.513	0.501	0.496	0.479	0.454	0.439	0.425	0.414	0.393	0.369	0.359	0.341	0.320	0.305	0.274	0.247	0.219	0.170	0.139	0.111	0.101	0.083	0.069
16	Flaxmere	0.410	0.415	0.423	0.435	0.448	0.461	0.471	0.484	0.496	0.508	0.522	0.534	0.549	0.560	0.567	0.581	0.600	0.609	0.630	0.632	0.621	0.626	0.6324	0.6319	0.630	0.623	0.607	0.590	0.581	0.566	0.549	0.524	0.515	0.500	0.488	0.486	0.478	0.456	0.439	0.418	0.400	0.381	0.369	0.363	0.344	0.330	0.315	0.306
17	Carterton	0.288	0.298	0.314	0.338	0.352	0.364	0.387	0.414	0.442	0.461	0.482	0.504	0.526	0.546	0.557	0.583	0.592	0.602	0.608	0.617	0.628	0.621	0.620	0.618	0.615	0.607	0.574	0.568	0.546	0.528	0.498	0.461	0.441	0.419	0.393	0.364	0.347	0.333	0.315	0.286	0.269	0.228	0.213	0.207	0.193	0.189	0.170	0.159
18	Waipukurau	0.282	0.290	0.300	0.312	0.323	0.332	0.343	0.358	0.376	0.393	0.414	0.441	0.459	0.476	0.492	0.505	0.524	0.542	0.543	0.556	0.576	0.595	0.607	0.620	0.620	0.629	0.628	0.632	0.627	0.632	0.633	0.630	0.612	0.600	0.591	0.583	0.563	0.547	0.538	0.519	0.487	0.459	0.432	0.423	0.408	0.377	0.361	0.339
19	Wairoa	0.258	0.270	0.281	0.293	0.309	0.331	0.345	0.357	0.373	0.385	0.406	0.425	0.438	0.446	0.450	0.464	0.482	0.496	0.505	0.518	0.527	0.543	0.546	0.563	0.583	0.595	0.578	0.564	0.557	0.530	0.497	0.441	0.392	0.332	0.262	0.211	0.180	0.163	0.145	0.119	0.106	0.081	0.062	0.058	0.039	0.030	0.010	0.010
20	Snells Beach	0.241	0.264	0.285	0.312	0.338	0.359	0.377	0.392	0.401	0.411	0.428	0.435	0.436	0.444	0.451	0.459	0.468	0.462	0.463	0.454	0.453	0.438	0.435	0.437	0.437	0.439	0.443	0.448	0.442	0.440	0.438	0.435	0.436	0.440	0.423	0.423	0.422	0.421	0.413	0.417	0.407	0.408	0.396	0.376	0.364	0.344	0.336	0.331
21	Warkworth	0.236	0.241	0.246	0.256	0.267	0.282	0.298	0.314	0.330	0.343	0.361	0.377	0.390	0.405	0.418	0.434	0.449	0.459	0.471	0.481	0.488	0.495	0.498	0.490	0.489	0.490	0.477	0.479	0.485	0.472	0.460	0.445	0.416	0.391	0.377	0.371	0.361	0.349	0.348	0.338	0.338	0.329	0.316	0.305	0.303	0.289	0.277	0.274
22	Martinborough	0.400	0.403	0.407	0.425	0.441	0.472	0.489	0.505	0.525	0.553	0.569	0.578	0.586	0.607	0.627	0.649	0.663	0.666	0.672	0.677	0.692	0.697	0.671	0.678	0.682	0.684	0.672	0.670	0.665	0.634	0.611	0.615	0.594	0.574	0.521	0.515	0.511	0.499	0.479	0.459	0.443	0.425	0.410	0.388	0.370	0.367	0.342	0.335
23	Greytown	0.281	0.294	0.316	0.345	0.361	0.384	0.393	0.402	0.415	0.419	0.435	0.440	0.449	0.457	0.448	0.451	0.452	0.445	0.422	0.397	0.369	0.364	0.363	0.354	0.345	0.346	0.334	0.320	0.303	0.287	0.278	0.281	0.275	0.263	0.244	0.223	0.201	0.199	0.195	0.182	0.155	0.141	0.123	0.109	0.095	0.085	0.071	0.057
24	Featherston	0.309	0.317	0.331	0.347	0.362	0.375	0.395	0.410	0.422	0.442	0.451	0.462	0.474	0.498	0.509	0.522	0.543	0.556	0.565	0.583	0.602	0.610	0.619	0.624	0.639	0.656	0.672	0.677	0.671	0.665	0.658	0.652	0.631	0.618	0.605	0.601	0.581	0.576	0.572	0.527	0.482	0.457	0.426	0.397	0.390	0.341	0.318	0.218
25	Helensville	0.361	0.364	0.369	0.382	0.382	0.397	0.409	0.422	0.438	0.448	0.462	0.472	0.485	0.495	0.507	0.508	0.507	0.497	0.510	0.518	0.523	0.523	0.523	0.529	0.529	0.531	0.541	0.522	0.522	0.493	0.486	0.488	0.489	0.482	0.474	0.463	0.443	0.412	0.397	0.367	0.366	0.341	0.328	0.274	0.265	0.247	0.213	0.168
26	Waipawa	0.191	0.201	0.212	0.229	0.242	0.254	0.265	0.284	0.297	0.307	0.319	0.327	0.335	0.356	0.372	0.374	0.384	0.414	0.422	0.424	0.423	0.429	0.429	0.433	0.423	0.425	0.407	0.390	0.368	0.334	0.292	0.258	0.221	0.191	0.132	0.114	0.106	0.094	0.086	0.069	0.057	0.048	0.028	0.018	0.009	0.000	0.000	0.000
27	Wellsford	0.219	0.233	0.254	0.281	0.309	0.324	0.337	0.347	0.369	0.376	0.372	0.373	0.374	0.375	0.367	0.363	0.351	0.359	0.335	0.321	0.320	0.317	0.284	0.271	0.267	0.219	0.204	0.192	0.189	0.157	0.155	0.155	0.141	0.125	0.112	0.108	0.108	0.070	0.042	0.042	0.034	0.034	0.033	0.023	0.008	0.001	0.001	0.000
28	Haumoana	0.213	0.226	0.248	0.263	0.289	0.322	0.350	0.373	0.390	0.406	0.422	0.429	0.453	0.469	0.495	0.501	0.478	0.431	0.376	0.366	0.374	0.366	0.368	0.368	0.354	0.345	0.345	0.329	0.332	0.323	0.327	0.310	0.293	0.280	0.278	0.243	0.243	0.189	0.177	0.177	0.161	0.143	0.143	0.107	0.071	0.054	0.036	0.018
29	Mahia beach	0.182	0.193	0.205	0.217	0.232	0.249	0.260	0.289	0.301	0.326	0.358	0.372	0.388	0.394	0.412	0.425	0.437	0.435	0.447	0.449	0.433	0.428	0.425	0.377	0.374	0.359	0.322	0.233	0.167	0.156	0.124	0.104	0.083	0.063	0.021	0.000	0.000	0.000	0.000	0.000	0.000	0.000	0.000	0.000	0.000	0.000	0.000	0.000
30	Otane	0.289	0.289	0.289	0.289	0.289	0.289	0.289	0.289	0.289	0.289	0.289	0.292	0.300	0.321	0.335	0.342	0.358	0.375	0.404	0.420	0.443	0.477	0.483	0.498	0.515	0.525	0.545	0.564	0.582	0.597	0.589	0.577	0.558	0.572	0.558	0.514	0.511	0.521	0.521	0.504	0.425	0.392	0.350	0.337	0.337	0.316	0.267	0.267
31	Ongaonga	0.206	0.229	0.266	0.287	0.311	0.326	0.326	0.363	0.385	0.423	0.413	0.462	0.435	0.435	0.446	0.437	0.414	0.405	0.405	0.370	0.271	0.222	0.100	0.050	0.000	0.000	0.000	0.000	0.000	0.000	0.000	0.000	0.000	0.000	0.000	0.000	0.000	0.000	0.000	0.000	0.000	0.000	0.000	0.000	0.000	0.000	0.000	0.000
32	Takapau	0.158	0.158	0.160	0.164	0.170	0.174	0.182	0.195	0.199	0.207	0.222	0.236	0.251	0.258	0.272	0.308	0.323	0.334	0.378	0.386	0.416	0.436	0.444	0.444	0.498	0.498	0.480	0.517	0.469	0.444	0.482	0.434	0.333	0.329	0.169	0.169	0.063	0.000	0.000	0.000	0.000	0.000	0.000	0.000	0.000	0.000	0.000	0.000
33	Tikokino	0.201	0.201	0.201	0.201	0.203	0.208	0.225	0.241	0.257	0.286	0.327	0.321	0.336	0.330	0.256	0.143
[truncated: 2 more columns]
