# Supplementary material for: Empirical approach to threshold determination for the delineation of built-up areas with road network data
Source: PLoS One. 2018 Mar 27;13(3):e0194806. doi: 10.1371/journal.pone.0194806 (PMC5870989; doi:10.1371/journal.pone.0194806)
Supplement: S3 File — (ZIP) [file pone.0194806.s003.zip]

Archive with 55 entries (48 files):
- S3 File/
- S3 File/England/
- S3 File/England/N30_50_2010LC030/
- S3 File/England/N30_50_2010LC030/N30_50_2010.dbf
- S3 File/England/N30_50_2010LC030/N30_50_2010.prj
- S3 File/England/N30_50_2010LC030/N30_50_2010.sbn
- S3 File/England/N30_50_2010LC030/N30_50_2010.sbx
- S3 File/England/N30_50_2010LC030/N30_50_2010.shp
- S3 File/England/N30_50_2010LC030/N30_50_2010.shp.xml
- S3 File/England/N30_50_2010LC030/N30_50_2010.shx
- S3 File/England/N30_50_2010LC030/N30_50_2010LC030_MAT.xml
- S3 File/England/N30_50_2010LC030/n30_50_2010lc030.tfw
- S3 File/England/N30_50_2010LC030/n30_50_2010lc030.tif
- S3 File/England/N30_50_2010LC030/n30_50_2010lc030.tif.aux.xml
- S3 File/England/N30_50_2010LC030/n30_50_2010lc030.tif.ovr
- S3 File/NewZealand/
- S3 File/NewZealand/S59_35_2010LC030/
- S3 File/NewZealand/S59_35_2010LC030/S59_35_2010.dbf
- S3 File/NewZealand/S59_35_2010LC030/S59_35_2010.prj
- S3 File/NewZealand/S59_35_2010LC030/S59_35_2010.sbn
- S3 File/NewZealand/S59_35_2010LC030/S59_35_2010.sbx
- S3 File/NewZealand/S59_35_2010LC030/S59_35_2010.shp
- S3 File/NewZealand/S59_35_2010LC030/S59_35_2010.shp.xml
- S3 File/NewZealand/S59_35_2010LC030/S59_35_2010.shx
- S3 File/NewZealand/S59_35_2010LC030/S59_35_2010LC030_MAT.xml
- S3 File/NewZealand/S59_35_2010LC030/s59_35_2010lc030.tfw
- S3 File/NewZealand/S59_35_2010LC030/s59_35_2010lc030.tif
- S3 File/NewZealand/S59_35_2010LC030/s59_35_2010lc030.tif.aux.xml
- S3 File/NewZealand/S59_35_2010LC030/s59_35_2010lc030.tif.ovr
- S3 File/NewZealand/S60_35_2010LC030/
- S3 File/NewZealand/S60_35_2010LC030/S60_35_2010.dbf
- S3 File/NewZealand/S60_35_2010LC030/S60_35_2010.prj
- S3 File/NewZealand/S60_35_2010LC030/S60_35_2010.sbn
- S3 File/NewZealand/S60_35_2010LC030/S60_35_2010.sbx
- S3 File/NewZealand/S60_35_2010LC030/S60_35_2010.shp
- S3 File/NewZealand/S60_35_2010LC030/S60_35_2010.shp.xml
- S3 File/NewZealand/S60_35_2010LC030/S60_35_2010.shx
- S3 File/NewZealand/S60_35_2010LC030/S60_35_2010LC030_MAT.xml
- S3 File/NewZealand/S60_35_2010LC030/s60_35_2010lc030.tfw
- S3 File/NewZealand/S60_35_2010LC030/s60_35_2010lc030.tif
- S3 File/NewZealand/S60_35_2010LC030/s60_35_2010lc030.tif.aux.xml
- S3 File/NewZealand/S60_35_2010LC030/s60_35_2010lc030.tif.ovr
- S3 File/NewZealand/S60_40_2010LC030/
- S3 File/NewZealand/S60_40_2010LC030/S60_40_2010.dbf
- S3 File/NewZealand/S60_40_2010LC030/S60_40_2010.prj
- S3 File/NewZealand/S60_40_2010LC030/S60_40_2010.sbn
- S3 File/NewZealand/S60_40_2010LC030/S60_40_2010.sbx
- S3 File/NewZealand/S60_40_2010LC030/S60_40_2010.shp
- S3 File/NewZealand/S60_40_2010LC030/S60_40_2010.shp.xml
- S3 File/NewZealand/S60_40_2010LC030/S60_40_2010.shx
- S3 File/NewZealand/S60_40_2010LC030/S60_40_2010LC030_MAT.xml
- S3 File/NewZealand/S60_40_2010LC030/s60_40_2010lc030.tfw
- S3 File/NewZealand/S60_40_2010LC030/s60_40_2010lc030.tif
- S3 File/NewZealand/S60_40_2010LC030/s60_40_2010lc030.tif.aux.xml
- S3 File/NewZealand/S60_40_2010LC030/s60_40_2010lc030.tif.ovr
