# Supplementary material for: Empirical approach to threshold determination for the delineation of built-up areas with road network data
Source: PLoS One. 2018 Mar 27;13(3):e0194806. doi: 10.1371/journal.pone.0194806 (PMC5870989; doi:10.1371/journal.pone.0194806)
Supplement: S3 File — (ZIP) [file pone.0194806.s003.zip › S3 File/England/N30_50_2010LC030/n30_50_2010lc030.tfw]

30.000000000000000
0.0
0.0
-30.000000000000000
284387.65600000002
6099510.0000000000
