# Supplementary material for: Empirical approach to threshold determination for the delineation of built-up areas with road network data
Source: PLoS One. 2018 Mar 27;13(3):e0194806. doi: 10.1371/journal.pone.0194806 (PMC5870989; doi:10.1371/journal.pone.0194806)
Supplement: S3 File — (ZIP) [file pone.0194806.s003.zip › S3 File/NewZealand/S59_35_2010LC030/S59_35_2010.shp.xml]

<?xml version="1.0" encoding="UTF-8"?>
<metadata xml:lang="zh"><Esri><CreaDate>20140107</CreaDate><CreaTime>08453100</CreaTime><ArcGISFormat>1.0</ArcGISFormat><SyncOnce>FALSE</SyncOnce><DataProperties><itemProps><itemName Sync="TRUE">S59_35_2010</itemName><imsContentType Sync="TRUE">002</imsContentType><itemSize Sync="TRUE">0.000</itemSize><itemLocation><linkage Sync="TRUE">file://\\NGCCRS-PC52\D$\clipping_table\2010\S59_35_2010.shp</linkage><protocol Sync="TRUE">Local Area Network</protocol></itemLocation></itemProps><coordRef><type Sync="TRUE">Geographic</type><geogcsn Sync="TRUE">GCS_WGS_1984</geogcsn><peXml Sync="TRUE">&lt;GeographicCoordinateSystem xsi:type='typens:GeographicCoordinateSystem' xmlns:xsi='http://www.w3.org/2001/XMLSchema-instance' xmlns:xs='http://www.w3.org/2001/XMLSchema' xmlns:typens='http://www.esri.com/schemas/ArcGIS/10.0'&gt;&lt;WKT&gt;GEOGCS[&amp;quot;GCS_WGS_1984&amp;quot;,DATUM[&amp;quot;D_WGS_1984&amp;quot;,SPHEROID[&amp;quot;WGS_1984&amp;quot;,6378137.0,298.257223563]],PRIMEM[&amp;quot;Greenwich&amp;quot;,0.0],UNIT[&amp;quot;Degree&amp;quot;,0.0174532925199433],AUTHORITY[&amp;quot;EPSG&amp;quot;,4326]]&lt;/WKT&gt;&lt;XOrigin&gt;-399.99999999999989&lt;/XOrigin&gt;&lt;YOrigin&gt;-399.99999999999989&lt;/YOrigin&gt;&lt;XYScale&gt;11258999068426.24&lt;/XYScale&gt;&lt;ZOrigin&gt;-100000&lt;/ZOrigin&gt;&lt;ZScale&gt;10000&lt;/ZScale&gt;&lt;MOrigin&gt;-100000&lt;/MOrigin&gt;&lt;MScale&gt;10000&lt;/MScale&gt;&lt;XYTolerance&gt;8.9831528411952133e-009&lt;/XYTolerance&gt;&lt;ZTolerance&gt;0.001&lt;/ZTolerance&gt;&lt;MTolerance&gt;0.001&lt;/MTolerance&gt;&lt;HighPrecision&gt;true&lt;/HighPrecision&gt;&lt;LeftLongitude&gt;-180&lt;/LeftLongitude&gt;&lt;WKID&gt;4326&lt;/WKID&gt;&lt;/GeographicCoordinateSystem&gt;</peXml></coordRef><lineage><Process ToolSource="D:\Program Files\ArcGIS\Desktop10.0\ArcToolbox\Toolboxes\Data Management Tools.tbx\Merge" Date="20140107" Time="084537">Merge oceania_2010;Asia_2010;af_eu_am C:\Users\Administrator\Desktop\2010期各大洲接图表\merge\world.shp "IMAGE "IMAGE" true true false 128 Text 0 0 ,First,#,oceania_2010,IMAGE,-1,-1,af_eu_am,IMAGE,-1,-1;IDCUT "IDCUT" true true false 4 Short 0 4 ,First,#,oceania_2010,IDCUT,-1,-1,Asia_2010,IDCUT,-1,-1,af_eu_am,IDCUT,-1,-1;PRCUT "PRCUT" true true false 9 Long 0 9 ,First,#,oceania_2010,PRCUT,-1,-1,Asia_2010,PRCUT,-1,-1,af_eu_am,PRCUT,-1,-1;DCUT "DCUT" true true false 19 Double 0 19 ,First,#,oceania_2010,DCUT,-1,-1,Asia_2010,DCUT,-1,-1,af_eu_am,DCUT,-1,-1;N3 "N3" true true false 31 Text 0 0 ,First,#,Asia_2010,N3,-1,-1"</Process><Process ToolSource="D:\Program Files\ArcGIS\Desktop10.0\ArcToolbox\Toolboxes\Data Management Tools.tbx\CalculateField" Date="20140107" Time="084808">CalculateField world IMAGE [N3] VB #</Process><Process ToolSource="D:\Program Files\ArcGIS\Desktop10.0\ArcToolbox\Toolboxes\Data Management Tools.tbx\CalculateField" Date="20140107" Time="084916">CalculateField world IDCUT [FID]+1 VB #</Process><Process ToolSource="D:\Program Files\ArcGIS\Desktop10.0\ArcToolbox\Toolboxes\Data Management Tools.tbx\CalculateField" Date="20140107" Time="103706">CalculateField world Tep Mid( [IMAGE],21,19 ) VB #</Process><Process ToolSource="D:\Program Files\ArcGIS\Desktop10.0\ArcToolbox\Toolboxes\Data Management Tools.tbx\CalculateField" Date="20140107" Time="103730">CalculateField world Tep Mid( [IMAGE],21,20 ) VB #</Process><Process ToolSource="D:\Program Files\ArcGIS\Desktop10.0\ArcToolbox\Toolboxes\Data Management Tools.tbx\CalculateField" Date="20140107" Time="104040">CalculateField world Tep "Mid( [Tep],1,4 ) &amp;"_" &amp;Mid( [Tep],5,16 )" VB #</Process><Process ToolSource="D:\Program Files\ArcGIS\Desktop10.0\ArcToolbox\Toolboxes\Data Management Tools.tbx\CalculateField" Date="20140107" Time="104641">CalculateField world Tep ""p" &amp; Mid( [PRCUT],1,3 ) &amp;"_r" &amp; Mid( [PRCUT],4,3 ) &amp;"_l" &amp; Mid( [IMAGE],3,1 ) &amp;"_" &amp; [DCUT]" VB #</Process><Process ToolSource="D:\Program Files\ArcGIS\Desktop10.0\ArcToolbox\Toolboxes\Data Management Tools.tbx\CalculateField" Date="20140107" Time="104947">CalculateField world Tep "Mid( [IMAGE],1,4 ) &amp;"_" &amp;Mid( [IMAGE],5,5) &amp;"l7" &amp;"_" &amp; [DCUT]" VB #</Process><Process ToolSource="D:\Program Files\ArcGIS\Desktop10.0\ArcToolbox\Toolboxes\Data Management Tools.tbx\CalculateField" Date="20140107" Time="105559">CalculateField world Tep "Mid( [IMAGE],21,4) &amp;"_" &amp; Mid( [IMAGE],25,16 )" VB #</Process><Process ToolSource="D:\Program Files\ArcGIS\Desktop10.0\ArcToolbox\Toolboxes\Data Management Tools.tbx\CalculateField" Date="20140107" Time="110329">CalculateField world Tep ""p" &amp; Mid( [PRCUT],1,3 ) &amp;"_r" &amp;Mid( [PRCUT],4,3 ) &amp;"l5" &amp; [DCUT]" VB #</Process><Process ToolSource="D:\Program Files\ArcGIS\Desktop10.0\ArcToolbox\Toolboxes\Data Management Tools.tbx\CalculateField" Date="20140107" Time="110358">CalculateField world Tep ""p" &amp; Mid( [PRCUT],1,3 ) &amp;"_r" &amp;Mid( [PRCUT],4,3 ) &amp;"_l5" &amp; [DCUT]" VB #</Process><Process ToolSource="D:\Program Files\ArcGIS\Desktop10.0\ArcToolbox\Toolboxes\Data Management Tools.tbx\CalculateField" Date="20140107" Time="110413">CalculateField world Tep ""p" &amp; Mid( [PRCUT],1,3 ) &amp;"_r" &amp;Mid( [PRCUT],4,3 ) &amp;"_l5_" &amp; [DCUT]" VB #</Process><Process ToolSource="D:\Program Files\ArcGIS\Desktop10.0\ArcToolbox\Toolboxes\Data Management Tools.tbx\CalculateField" Date="20140107" Time="111137">CalculateField world Tep Mid( [IMAGE],18,21 ) VB #</Process><Process ToolSource="D:\Program Files\ArcGIS\Desktop10.0\ArcToolbox\Toolboxes\Data Management Tools.tbx\CalculateField" Date="20140107" Time="111447">CalculateField world Tep ""p" &amp;Mid( [PRCUT],1,3 ) &amp;"_r" &amp;Mid( [PRCUT],4,3 ) &amp;"_l7_" &amp; [DCUT]" VB #</Process><Process ToolSource="D:\Program Files\ArcGIS\Desktop10.0\ArcToolbox\Toolboxes\Data Management Tools.tbx\CalculateField" Date="20140107" Time="111637">CalculateField world Tep ""p" &amp;Mid( [PRCUT],1,3 ) &amp;"_r" &amp;Mid( [PRCUT],4,3 ) &amp;"_l5_" &amp; [DCUT]" VB #</Process><Process ToolSource="D:\Program Files\ArcGIS\Desktop10.0\ArcToolbox\Toolboxes\Data Management Tools.tbx\CalculateField" Date="20140107" Time="111744">CalculateField world Tep ""p" &amp;Mid( [PRCUT],1,3 ) &amp;"_r" &amp;Mid( [PRCUT],4,3 ) &amp;"_l7_" &amp; [DCUT]" VB #</Process><Process ToolSource="D:\Program Files\ArcGIS\Desktop10.0\ArcToolbox\Toolboxes\Data Management Tools.tbx\CalculateField" Date="20140107" Time="111833">CalculateField world Tep ""p" &amp;Mid( [PRCUT],1,3 ) &amp;"_r" &amp;Mid( [PRCUT],4,3 ) &amp;"_l5_" &amp; [DCUT]" VB #</Process><Process ToolSource="D:\Program Files\ArcGIS\Desktop10.0\ArcToolbox\Toolboxes\Data Management Tools.tbx\CalculateField" Date="20140107" Time="111852">CalculateField world Tep ""p" &amp;Mid( [PRCUT],1,3 ) &amp;"_r" &amp;Mid( [PRCUT],4,3 ) &amp;"_l7_" &amp; [DCUT]" VB #</Process><Process ToolSource="D:\Program Files\ArcGIS\Desktop10.0\ArcToolbox\Toolboxes\Data Management Tools.tbx\CalculateField" Date="20140107" Time="111932">CalculateField world Tep ""p" &amp;Mid( [PRCUT],1,3 ) &amp;"_r" &amp;Mid( [PRCUT],4,3 ) &amp;"_l5_" &amp; [DCUT]" VB #</Process><Process ToolSource="D:\Program Files\ArcGIS\Desktop10.0\ArcToolbox\Toolboxes\Data Management Tools.tbx\CalculateField" Date="20140107" Time="112024">CalculateField world Tep ""p" &amp;Mid( [PRCUT],1,3 ) &amp;"_r" &amp;Mid( [PRCUT],4,3 ) &amp;"_l7_" &amp; [DCUT]" VB #</Process><Process ToolSource="D:\Program Files\ArcGIS\Desktop10.0\ArcToolbox\Toolboxes\Data Management Tools.tbx\CalculateField" Date="20140107" Time="112038">CalculateField world Tep ""p" &amp;Mid( [PRCUT],1,3 ) &amp;"_r" &amp;Mid( [PRCUT],4,3 ) &amp;"_l5_" &amp; [DCUT]" VB #</Process><Process ToolSource="D:\Program Files\ArcGIS\Desktop10.0\ArcToolbox\Toolboxes\Data Management Tools.tbx\CalculateField" Date="20140107" Time="112110">CalculateField world Tep ""p" &amp;Mid( [PRCUT],1,3 ) &amp;"_r" &amp;Mid( [PRCUT],4,3 ) &amp;"_l7_" &amp; [DCUT]" VB #</Process><Process ToolSource="D:\Program Files\ArcGIS\Desktop10.0\ArcToolbox\Toolboxes\Data Management Tools.tbx\CalculateField" Date="20140107" Time="112135">CalculateField world Tep ""p" &amp;Mid( [PRCUT],1,3 ) &amp;"_r" &amp;Mid( [PRCUT],4,3 ) &amp;"_l7_" &amp; [DCUT]" VB #</Process><Process ToolSource="D:\Program Files\ArcGIS\Desktop10.0\ArcToolbox\Toolboxes\Data Management Tools.tbx\CalculateField" Date="20140107" Time="112233">CalculateField world Tep ""p" &amp;Mid( [PRCUT],1,3 ) &amp;"_r" &amp;Mid( [PRCUT],4,3 ) &amp;"_l5_" &amp; [DCUT]" VB #</Process><Process ToolSource="D:\Program Files\ArcGIS\Desktop10.0\ArcToolbox\Toolboxes\Data Management Tools.tbx\CalculateField" Date="20140107" Time="112342">CalculateField world Tep ""p" &amp;Mid( [PRCUT],1,3 ) &amp;"_r" &amp;Mid( [PRCUT],4,3 ) &amp;"_l7_" &amp; [DCUT]" VB #</Process><Process ToolSource="D:\Program Files\ArcGIS\Desktop10.0\ArcToolbox\Toolboxes\Data Management Tools.tbx\CalculateField" Date="20140107" Time="112359">CalculateField world Tep ""p" &amp;Mid( [PRCUT],1,3 ) &amp;"_r" &amp;Mid( [PRCUT],4,3 ) &amp;"_l5_" &amp; [DCUT]" VB #</Process><Process ToolSource="D:\Program Files\ArcGIS\Desktop10.0\ArcToolbox\Toolboxes\Data Management Tools.tbx\CalculateField" Date="20140107" Time="134305">CalculateField world Tep ""p" &amp;Mid( [PRCUT],1,3 ) &amp;"_r" &amp;Mid( [PRCUT],4,3 ) &amp;"_l5_" &amp; [DCUT]" VB #</Process><Process ToolSource="D:\Program Files\ArcGIS\Desktop10.0\ArcToolbox\Toolboxes\Data Management Tools.tbx\CalculateField" Date="20140107" Time="142935">CalculateField world Tep ""p" &amp;Mid( [PRCUT],1,3 ) &amp;"_r" &amp;Mid( [PRCUT],4,3 ) &amp;"_l7_" &amp; [DCUT]" VB #</Process><Process ToolSource="D:\Program Files\ArcGIS\Desktop10.0\ArcToolbox\Toolboxes\Data Management Tools.tbx\CalculateField" Date="20140107" Time="143123">CalculateField world Tep ""p" &amp;Mid( [PRCUT],1,3 ) &amp;"_r" &amp;Mid( [PRCUT],4,3 ) &amp;"_l5_" &amp; [DCUT]" VB #</Process><Process ToolSource="D:\Program Files\ArcGIS\Desktop10.0\ArcToolbox\Toolboxes\Data Management Tools.tbx\CalculateField" Date="20140107" Time="143636">CalculateField world Tep ""p" &amp;Mid( [PRCUT],1,3 ) &amp;"_r" &amp;Mid( [PRCUT],4,3 ) &amp;"_l5_" &amp; [DCUT]" VB #</Process><Process ToolSource="D:\Program Files\ArcGIS\Desktop10.0\ArcToolbox\Toolboxes\Data Management Tools.tbx\CalculateField" Date="20140107" Time="143752">CalculateField world Tep ""p" &amp;Mid( [PRCUT],1,3 ) &amp;"_r" &amp;Mid( [PRCUT],4,3 ) &amp;"_l7_" &amp; [DCUT]" VB #</Process><Process ToolSource="D:\Program Files\ArcGIS\Desktop10.0\ArcToolbox\Toolboxes\Data Management Tools.tbx\CalculateField" Date="20140107" Time="143820">CalculateField world Tep ""p" &amp;Mid( [PRCUT],1,3 ) &amp;"_r" &amp;Mid( [PRCUT],4,3 ) &amp;"_l5_" &amp; [DCUT]" VB #</Process><Process ToolSource="D:\Program Files\ArcGIS\Desktop10.0\ArcToolbox\Toolboxes\Data Management Tools.tbx\CalculateField" Date="20140107" Time="144359">CalculateField world Tep ""p" &amp;Mid( [PRCUT],1,3 ) &amp;"_r" &amp;Mid( [PRCUT],4,3 ) &amp;"_l5_" &amp; [DCUT]" VB #</Process><Process ToolSource="D:\Program Files\ArcGIS\Desktop10.0\ArcToolbox\Toolboxes\Data Management Tools.tbx\CalculateField" Date="20140107" Time="144446">CalculateField world Tep ""p" &amp;Mid( [PRCUT],1,3 ) &amp;"_r" &amp;Mid( [PRCUT],4,3 ) &amp;"_l7_" &amp; [DCUT]" VB #</Process><Process ToolSource="D:\Program Files\ArcGIS\Desktop10.0\ArcToolbox\Toolboxes\Data Management Tools.tbx\CalculateField" Date="20140107" Time="144535">CalculateField world Tep ""p" &amp;Mid( [PRCUT],1,3 ) &amp;"_r" &amp;Mid( [PRCUT],4,3 ) &amp;"_l5_" &amp; [DCUT]" VB #</Process><Process ToolSource="D:\Program Files\ArcGIS\Desktop10.0\ArcToolbox\Toolboxes\Data Management Tools.tbx\CalculateField" Date="20140107" Time="145432">CalculateField world Tep ""p" &amp;Mid( [PRCUT],1,3 ) &amp;"_r" &amp;Mid( [PRCUT],4,3 ) &amp;"_l5_" &amp; [DCUT]" VB #</Process><Process ToolSource="D:\Program Files\ArcGIS\Desktop10.0\ArcToolbox\Toolboxes\Data Management Tools.tbx\CalculateField" Date="20140107" Time="145456">CalculateField world Tep ""p" &amp;Mid( [PRCUT],1,3 ) &amp;"_r" &amp;Mid( [PRCUT],4,3 ) &amp;"_l7_" &amp; [DCUT]" VB #</Process><Process ToolSource="D:\Program Files\ArcGIS\Desktop10.0\ArcToolbox\Toolboxes\Data Management Tools.tbx\CalculateField" Date="20140107" Time="151256">CalculateField world Tep ""p" &amp;Mid( [PRCUT],1,3 ) &amp;"_r" &amp;Mid( [PRCUT],4,3 ) &amp;"_l7_" &amp; [DCUT]" VB #</Process><Process ToolSource="D:\Program Files\ArcGIS\Desktop10.0\ArcToolbox\Toolboxes\Data Management Tools.tbx\CalculateField" Date="20140107" Time="151402">CalculateField world Tep ""p" &amp;Mid( [PRCUT],1,3 ) &amp;"_r" &amp;Mid( [PRCUT],4,3 ) &amp;"_l5_" &amp; [DCUT]" VB #</Process><Process ToolSource="D:\Program Files\ArcGIS\Desktop10.0\ArcToolbox\Toolboxes\Data Management Tools.tbx\CalculateField" Date="20140107" Time="151423">CalculateField world Tep ""p" &amp;Mid( [PRCUT],1,3 ) &amp;"_r" &amp;Mid( [PRCUT],4,3 ) &amp;"_l7_" &amp; [DCUT]" VB #</Process><Process ToolSource="D:\Program Files\ArcGIS\Desktop10.0\ArcToolbox\Toolboxes\Data Management Tools.tbx\CalculateField" Date="20140107" Time="151853">CalculateField world Tep ""p" &amp;Mid( [PRCUT],1,3 ) &amp;"_r" &amp;Mid( [PRCUT],4,3 ) &amp;"_l5_" &amp; [DCUT]" VB #</Process><Process ToolSource="D:\Program Files\ArcGIS\Desktop10.0\ArcToolbox\Toolboxes\Data Management Tools.tbx\CalculateField" Date="20140107" Time="151921">CalculateField world Tep ""p" &amp;Mid( [PRCUT],1,3 ) &amp;"_r" &amp;Mid( [PRCUT],4,3 ) &amp;"_l7_" &amp; [DCUT]" VB #</Process><Process ToolSource="D:\Program Files\ArcGIS\Desktop10.0\ArcToolbox\Toolboxes\Data Management Tools.tbx\CalculateField" Date="20140107" Time="151941">CalculateField world Tep ""p" &amp;Mid( [PRCUT],1,3 ) &amp;"_r" &amp;Mid( [PRCUT],4,3 ) &amp;"_l5_" &amp; [DCUT]" VB #</Process><Process ToolSource="D:\Program Files\ArcGIS\Desktop10.0\ArcToolbox\Toolboxes\Data Management Tools.tbx\CalculateField" Date="20140107" Time="152013">CalculateField world DCUT ""p" &amp;Mid( [PRCUT],1,3 ) &amp;"_r" &amp;Mid( [PRCUT],4,3 ) &amp;"_l7_" &amp; [DCUT]" VB #</Process><Process ToolSource="D:\Program Files\ArcGIS\Desktop10.0\ArcToolbox\Toolboxes\Data Management Tools.tbx\CalculateField" Date="20140107" Time="152037">CalculateField world Tep ""p" &amp;Mid( [PRCUT],1,3 ) &amp;"_r" &amp;Mid( [PRCUT],4,3 ) &amp;"_l7_" &amp; [DCUT]" VB #</Process><Process ToolSource="D:\Program Files\ArcGIS\Desktop10.0\ArcToolbox\Toolboxes\Data Management Tools.tbx\CalculateField" Date="20140107" Time="152951">CalculateField world Tep ""p" &amp;Mid( [PRCUT],1,3 ) &amp;"_r" &amp;Mid( [PRCUT],4,3 ) &amp;"_l5_" &amp; [DCUT]" VB #</Process><Process ToolSource="D:\Program Files\ArcGIS\Desktop10.0\ArcToolbox\Toolboxes\Data Management Tools.tbx\CalculateField" Date="20140107" Time="153051">CalculateField world Tep ""p" &amp;Mid( [PRCUT],1,3 ) &amp;"_r" &amp;Mid( [PRCUT],4,3 ) &amp;"_l7_" &amp; [DCUT]" VB #</Process><Process ToolSource="D:\Program Files\ArcGIS\Desktop10.0\ArcToolbox\Toolboxes\Data Management Tools.tbx\CalculateField" Date="20140107" Time="153350">CalculateField world Tep "Mid( [IMAGE],1,4 ) &amp;"_" &amp;Mid( [IMAGE],5,5 ) &amp;"l_" &amp;Mid( [IMAGE],10,1 ) &amp;"_" &amp; [DCUT]" VB #</Process><Process ToolSource="D:\Program Files\ArcGIS\Desktop10.0\ArcToolbox\Toolboxes\Data Management Tools.tbx\CalculateField" Date="20140107" Time="153412">CalculateField world Tep "Mid( [IMAGE],1,4 ) &amp;"_" &amp;Mid( [IMAGE],5,5 ) &amp;"l" &amp;Mid( [IMAGE],10,1 ) &amp;"_" &amp; [DCUT]" VB #</Process><Process ToolSource="D:\Program Files\ArcGIS\Desktop10.0\ArcToolbox\Toolboxes\Data Management Tools.tbx\CalculateField" Date="20140107" Time="153714">CalculateField world IMAGE [Tep] VB #</Process><Process ToolSource="D:\Program Files\ArcGIS\Desktop10.0\ArcToolbox\Toolboxes\Data Management Tools.tbx\CalculateField" Date="20140113" Time="193510">CalculateField Globe_2010 Filename [IMAGE] VB #</Process><Process ToolSource="D:\Program Files\ArcGIS\Desktop10.0\ArcToolbox\Toolboxes\Data Management Tools.tbx\CalculateField" Date="20140113" Time="193609">CalculateField Globe_2010 Path Mid( [Filename],2,3 ) VB #</Process><Process ToolSource="D:\Program Files\ArcGIS\Desktop10.0\ArcToolbox\Toolboxes\Data Management Tools.tbx\CalculateField" Date="20140113" Time="193652">CalculateField Globe_2010 Row Mid( [Filename],7,3 ) VB #</Process><Process ToolSource="D:\Program Files\ArcGIS\Desktop10.0\ArcToolbox\Toolboxes\Data Management Tools.tbx\CalculateField" Date="20140113" Time="193720">CalculateField Globe_2010 Date [DCUT] VB #</Process><Process ToolSource="D:\Program Files\ArcGIS\Desktop10.0\ArcToolbox\Toolboxes\Data Management Tools.tbx\RepairGeometry" Date="20140115" Time="200045">RepairGeometry C:\Users\Administrator\Desktop\Globe_2010\Globe2010.shp DELETE_NULL</Process><Process ToolSource="D:\Program Files\ArcGIS\Desktop10.0\ArcToolbox\Toolboxes\Analysis Tools.tbx\Clip" Date="20140115" Time="202059">Clip C:\Users\Administrator\Desktop\Globe_2010\Globe2010.shp D:\F\Alaska_associative\alaska_test\EqualArea_Clip_FenFu_Vector\S59_35_cut.shp D:\clipping_table\2010\S59_35_2010.shp #</Process></lineage></DataProperties><SyncDate>20140115</SyncDate><SyncTime>20205800</SyncTime><ModDate>20140115</ModDate><ModTime>20205800</ModTime></Esri><dataIdInfo><envirDesc Sync="TRUE">Microsoft Windows Server 2008 R2 Version 6.1 (Build 7601) Service Pack 1; ESRI ArcGIS 10.0.0.2414</envirDesc><dataLang><languageCode value="zho" country="CHN"></languageCode></dataLang><idCitation><resTitle Sync="TRUE">S59_35_2010</resTitle><presForm><PresFormCd value="005"></PresFormCd></presForm></idCitation><descKeys><thesaName uuidref="723f6998-058e-11dc-8314-0800200c9a66"></thesaName><keyword Sync="TRUE">002</keyword></descKeys><spatRpType><SpatRepTypCd value="001"></SpatRepTypCd></spatRpType></dataIdInfo><mdLang><languageCode value="zho"></languageCode></mdLang><mdChar><CharSetCd value="004"></CharSetCd></mdChar><distInfo><distFormat><formatName Sync="TRUE">Shapefile</formatName></distFormat><distTranOps><transSize Sync="TRUE">0.000</transSize></distTranOps></distInfo><mdHrLv><ScopeCd value="005"></ScopeCd></mdHrLv><mdHrLvName Sync="TRUE">dataset</mdHrLvName><refSysInfo><RefSystem><refSysID><identCode code="4326"></identCode><idCodeSpace Sync="TRUE">EPSG</idCodeSpace><idVersion Sync="TRUE">7.4.1</idVersion></refSysID></RefSystem></refSysInfo><spdoinfo><ptvctinf><esriterm Name="S59_35_2010"><efeatyp Sync="TRUE">Simple</efeatyp><efeageom Sync="TRUE">4</efeageom><esritopo Sync="TRUE">FALSE</esritopo><efeacnt Sync="TRUE">0</efeacnt><spindex Sync="TRUE">FALSE</spindex><linrefer Sync="TRUE">FALSE</linrefer></esriterm></ptvctinf></spdoinfo><spatRepInfo><VectSpatRep><topLvl><TopoLevCd value="001"></TopoLevCd></topLvl><geometObjs><geoObjTyp><GeoObjTypCd value="002"></GeoObjTypCd><geoObjCnt Sync="TRUE">0</geoObjCnt></geoObjTyp></geometObjs></VectSpatRep></spatRepInfo><eainfo><detailed Name="S59_35_2010"><enttyp><enttypl Sync="TRUE">S59_35_2010</enttypl><enttypt Sync="TRUE">Feature Class</enttypt><enttypc Sync="TRUE">0</enttypc></enttyp><attr><attrlabl Sync="TRUE">FID</attrlabl><attalias Sync="TRUE">FID</attalias><attrtype Sync="TRUE">OID</attrtype><attwidth Sync="TRUE">4</attwidth><atprecis Sync="TRUE">0</atprecis><attscale Sync="TRUE">0</attscale><attrdef Sync="TRUE">Internal feature number.</attrdef><attrdefs Sync="TRUE">ESRI</attrdefs><attrdomv><udom Sync="TRUE">Sequential unique whole numbers that are automatically generated.</udom></attrdomv></attr><attr><attrlabl Sync="TRUE">Shape</attrlabl><attalias Sync="TRUE">Shape</attalias><attrtype Sync="TRUE">Geometry</attrtype><attwidth Sync="TRUE">0</attwidth><atprecis Sync="TRUE">0</atprecis><attscale Sync="TRUE">0</attscale><attrdef Sync="TRUE">Feature geometry.</attrdef><attrdefs Sync="TRUE">ESRI</attrdefs><attrdomv><udom Sync="TRUE">Coordinates defining the features.</udom></attrdomv></attr><attr><attrlabl Sync="TRUE">Filename</attrlabl><attalias Sync="TRUE">Filename</attalias><attrtype Sync="TRUE">String</attrtype><attwidth Sync="TRUE">50</attwidth><atprecis Sync="TRUE">0</atprecis><attscale Sync="TRUE">0</attscale></attr><attr><attrlabl Sync="TRUE">Path</attrlabl><attalias Sync="TRUE">Path</attalias><attrtype Sync="TRUE">String</attrtype><attwidth Sync="TRUE">50</attwidth><atprecis Sync="TRUE">0</atprecis><attscale Sync="TRUE">0</attscale></attr><attr><attrlabl Sync="TRUE">Row</attrlabl><attalias Sync="TRUE">Row</attalias><attrtype Sync="TRUE">String</attrtype><attwidth Sync="TRUE">50</attwidth><atprecis Sync="TRUE">0</atprecis><attscale Sync="TRUE">0</attscale></attr><attr><attrlabl Sync="TRUE">Date</attrlabl><attalias Sync="TRUE">Date</attalias><attrtype Sync="TRUE">String</attrtype><attwidth Sync="TRUE">50</attwidth><atprecis Sync="TRUE">0</atprecis><attscale Sync="TRUE">0</attscale></attr></detailed></eainfo><mdDateSt Sync="TRUE">20140115</mdDateSt></metadata>
