# Supplementary material for: Empirical approach to threshold determination for the delineation of built-up areas with road network data
Source: PLoS One. 2018 Mar 27;13(3):e0194806. doi: 10.1371/journal.pone.0194806 (PMC5870989; doi:10.1371/journal.pone.0194806)
Supplement: S3 File — (ZIP) [file pone.0194806.s003.zip › S3 File/NewZealand/S59_35_2010LC030/S59_35_2010LC030_MAT.xml]

<?xml version="1.0" encoding="GB2312"?>
<Metadata>
  <MapSheetInformation>
    <ProductName>GlobeLand30</ProductName>
    <MapSheetName>S59_35</MapSheetName>
    <ReferenceCoordinateSystem>WGS84</ReferenceCoordinateSystem>
    <ElevationSystem>EGM96</ElevationSystem>
    <MapProject>UTM</MapProject>
    <LongitudeRange>E1680000-1740000</LongitudeRange>
    <LatitudeRange>S350000-400000</LatitudeRange>
    <SixDegreesZoneNumber>59</SixDegreesZoneNumber>
    <CentralMeridian>E171</CentralMeridian>
    <CoordinateUnit>meter</CoordinateUnit>
    <XcoordinateConstant>500000 Meters</XcoordinateConstant>
  </MapSheetInformation>
  <ProductInformation>
    <Year>2010</Year>
    <SpatialResolution>30</SpatialResolution>
    <LandCoverImageFomat>GeoTiff</LandCoverImageFomat>
    <LandCoverImageMode>IndexColor</LandCoverImageMode>
    <FormatofCoordinateFile>TFW</FormatofCoordinateFile>
    <SouthWestAbs>243900.35</SouthWestAbs>
    <SouthWestOrd>5567930.94</SouthWestOrd>
    <NouthWestAbs>226201.90</NouthWestAbs>
    <NorthWestOrd>6122843.31</NorthWestOrd>
    <NorthEastAbs>773798.10</NorthEastAbs>
    <NorthEastOrd>6122843.31</NorthEastOrd>
    <SouthEastAbs>756099.65</SouthEastAbs>
    <SouthEastOrd>5567930.94</SouthEastOrd>
    <ImageSource>TM</ImageSource>
    <ImageSourceInfomationFileFormat>SHP</ImageSourceInfomationFileFormat>
    <FirstClassNumber>10</FirstClassNumber>
    <FirstClassListandValue>
      <Croplands>10</Croplands>
      <Forests>20</Forests>
      <Grasslands>30</Grasslands>
      <Shrublands>40</Shrublands>
      <Wetland>50</Wetland>
      <Waterbodies>60</Waterbodies>
      <Tundra>70</Tundra>
      <Imperviousarea>80</Imperviousarea>
      <Barrenland>90</Barrenland>
      <PermanentSnowOrIce>100</PermanentSnowOrIce>
    </FirstClassListandValue>
  </ProductInformation>
  <ProductionAndCopyrightInformation>
    <Producer>Chinese Academy of Surveying and Mapping</Producer>
    <ProduceDate>2013</ProduceDate>
    <Copyrightowners>National Administration of Surveying Mapping and Geoinformation of China(NASG) National Geomatics Center of China(NGCC)</Copyrightowners>
    <Distributor>National Geomatics Center of China</Distributor>
    <Address>No.28 Lianhuachixi Road, Haidian District, Beijing, China</Address>
    <PostCode>100830</PostCode>
    <Tel>0086-63880127</Tel>
    <Fax>0086-63880217</Fax>
    <WebSite>www.ngcc.cn www.globallandcover.com</WebSite>
    <Email>glc@ngcc.cn</Email>
  </ProductionAndCopyrightInformation>
</Metadata>
