# Supplementary material for: Empirical approach to threshold determination for the delineation of built-up areas with road network data
Source: PLoS One. 2018 Mar 27;13(3):e0194806. doi: 10.1371/journal.pone.0194806 (PMC5870989; doi:10.1371/journal.pone.0194806)
Supplement: S3 File — (ZIP) [file pone.0194806.s003.zip › S3 File/NewZealand/S59_35_2010LC030/s59_35_2010lc030.tif.aux.xml]

<PAMDataset>
  <Metadata/>
  <Metadata domain="ESRI">
    <MDI key="PyramidResamplingType">NEAREST</MDI>
  </Metadata>
</PAMDataset>
