# Supplementary material for: Empirical approach to threshold determination for the delineation of built-up areas with road network data
Source: PLoS One. 2018 Mar 27;13(3):e0194806. doi: 10.1371/journal.pone.0194806 (PMC5870989; doi:10.1371/journal.pone.0194806)
Supplement: S4 File — (ODS) [file pone.0194806.s004.ods]

## Sheet: STREET_BLOCK_APPROACH
SIMILARITY MEASURE
		STREET BLOCK SIZE (KM2)
ID	CITY/TOWN NAME	0.01	0.04	0.09	0.16	0.25	0.36	0.49	0.64	0.81	1	1.21	1.44	1.69	1.96	2.25	2.56	2.89	3.24	3.61	4
1	Auckland	0.006	0.086	0.226	0.363	0.474	0.557	0.604	0.629	0.638	0.646	0.644	0.644	0.627	0.608	0.592	0.574	0.559	0.552	0.540	0.524
2	Lower & Upper Hutt	0.012	0.172	0.370	0.470	0.536	0.545	0.566	0.606	0.600	0.592	0.565	0.565	0.562	0.535	0.535	0.537	0.537	0.490	0.490	0.490
3	Wellington	0.016	0.159	0.313	0.461	0.525	0.561	0.603	0.602	0.602	0.566	0.592	0.592	0.577	0.559	0.544	0.490	0.490	0.490	0.468	0.430
4	Napier	0.004	0.148	0.422	0.547	0.680	0.709	0.725	0.750	0.735	0.636	0.614	0.600	0.600	0.600	0.588	0.588	0.588	0.588	0.588	0.558
5	Porirua	0.002	0.062	0.174	0.274	0.323	0.381	0.430	0.430	0.496	0.454	0.490	0.490	0.491	0.444	0.421	0.380	0.380	0.357	0.324	0.288
6	Paraparaumu	0.003	0.083	0.198	0.301	0.365	0.401	0.433	0.433	0.496	0.449	0.420	0.420	0.466	0.439	0.412	0.365	0.370	0.414	0.382	0.331
7	Hastings	0.002	0.227	0.481	0.657	0.699	0.685	0.689	0.696	0.672	0.616	0.556	0.561	0.525	0.525	0.506	0.466	0.433	0.405	0.372	0.309
8	Whangaparaoa	0.007	0.053	0.170	0.218	0.252	0.283	0.299	0.316	0.361	0.355	0.342	0.389	0.349	0.298	0.298	0.280	0.261	0.256	0.253	0.253
9	Masterton	0.004	0.093	0.271	0.337	0.474	0.471	0.450	0.478	0.442	0.482	0.382	0.382	0.324	0.292	0.249	0.223	0.223	0.210	0.184	0.184
10	Havelock	0.003	0.071	0.149	0.346	0.404	0.496	0.495	0.472	0.550	0.497	0.497	0.497	0.471	0.471	0.471	0.471	0.378	0.378	0.264	0.219
13	Orewa	0.015	0.155	0.351	0.492	0.557	0.460	0.372	0.239	0.181	0.124	0.114	0.099	0.076	0.070	0.065	0.053	0.049	0.055	0.053	0.049
14	Otaki	0.002	0.056	0.064	0.122	0.122	0.203	0.251	0.297	0.444	0.444	0.369	0.355	0.279	0.256	0.256	0.170	0.170	0.170	0.170	0.170
16	Flaxmere	0.002	0.176	0.376	0.468	0.506	0.630	0.630	0.643	0.568	0.445	0.445	0.575	0.575	0.575	0.445	0.445	0.366	0.366	0.366	0.366
17	Carterton	0.005	0.133	0.275	0.343	0.461	0.445	0.444	0.392	0.438	0.438	0.390	0.390	0.390	0.390	0.390	0.299	0.203	0.203	0.203	0.203
20	Snells Beach	0.000	0.045	0.144	0.182	0.182	0.182	0.182	0.149	0.149	0.149	0.149	0.149	0.096	0.067	0.067	0.067	0.067	0.067	0.067	0.067
21	Warkworth	0.004	0.046	0.100	0.171	0.171	0.228	0.206	0.206	0.292	0.292	0.292	0.443	0.443	0.443	0.443	0.443	0.443	0.443	0.443	0.443
22	Martinborough	0.021	0.528	0.674	0.813	0.630	0.426	0.426	0.349	0.349	0.349	0.349	0.349	0.349	0.349	0.349	0.349	0.349	0.349	0.173	0.173
23	Greytown	0.000	0.097	0.259	0.500	0.500	0.500	0.500	0.375	0.320	0.320	0.320	0.320	0.320	0.320	0.219	0.219	0.219	0.219	0.219	0.219
24	Featherston	0.016	0.181	0.528	0.528	0.449	0.449	0.449	0.362	0.362	0.362	0.249	0.249	0.249	0.166	0.166	0.136	0.136	0.136	0.136	0.136
25	Helensville	0.010	0.187	0.277	0.331	0.534	0.376	0.294	0.176	0.129	0.091	0.084	0.073	0.056	0.052	0.048	0.039	0.042	0.041	0.036	0.034
27	Wellsford	0.000	0.060	0.093	0.161	0.161	0.161	0.415	0.309	0.309	0.309	0.309	0.309	0.309	0.309	0.309	0.180	0.180	0.180	0.101	0.067
INTEGRATED MEASURE
		STREET BLOCK SIZE (KM2)
ID	CITY/TOWN NAME	0.01	0.04	0.09	0.16	0.25	0.36	0.49	0.64	0.81	1	1.21	1.44	1.69	1.96	2.25	2.56	2.89	3.24	3.61	4
1	Auckland	0.407	0.478	0.571	0.649	0.708	0.750	0.773	0.783	0.785	0.786	0.784	0.772	0.758	0.748	0.737	0.727	0.723	0.718	0.711	0.707
2	Lower & Upper Hutt	0.408	0.538	0.642	0.691	0.725	0.719	0.727	0.756	0.751	0.744	0.723	0.722	0.702	0.702	0.707	0.707	0.675	0.675	0.675	0.675
3	Wellington	0.425	0.526	0.609	0.690	0.720	0.737	0.760	0.752	0.752	0.724	0.749	0.739	0.728	0.722	0.693	0.693	0.693	0.680	0.657	0.646
4	Napier	0.289	0.483	0.669	0.738	0.818	0.831	0.841	0.859	0.852	0.796	0.784	0.778	0.778	0.778	0.777	0.777	0.777	0.777	0.777	0.769
5	Porirua	0.342	0.501	0.568	0.599	0.604	0.640	0.663	0.637	0.685	0.632	0.662	0.658	0.619	0.600	0.569	0.569	0.552	0.543	0.520	0.500
6	Paraparaumu	0.292	0.509	0.576	0.622	0.643	0.666	0.685	0.685	0.714	0.641	0.600	0.640	0.611	0.584	0.539	0.549	0.604	0.582	0.547	0.530
7	Hastings	0.501	0.608	0.735	0.819	0.839	0.815	0.816	0.822	0.810	0.776	0.740	0.755	0.735	0.735	0.732	0.711	0.698	0.690	0.677	0.645
8	Whangaparaoa	0.279	0.276	0.448	0.456	0.471	0.492	0.500	0.508	0.544	0.524	0.509	0.560	0.525	0.482	0.482	0.468	0.454	0.473	0.483	0.483
9	Masterton	0.285	0.507	0.589	0.621	0.675	0.653	0.622	0.647	0.617	0.658	0.611	0.576	0.557	0.532	0.518	0.518	0.510	0.497	0.497	0.497
10	Havelock	0.502	0.529	0.571	0.671	0.678	0.715	0.674	0.645	0.710	0.666	0.666	0.666	0.654	0.654	0.654	0.654	0.593	0.593	0.537	0.512
13	Orewa	0.297	0.425	0.575	0.665	0.717	0.665	0.636	0.571	0.546	0.560	0.554	0.544	0.534	0.531	0.529	0.524	0.521	0.519	0.517	0.514
14	Otaki	0.213	0.253	0.172	0.264	0.264	0.376	0.403	0.468	0.649	0.649	0.543	0.593	0.549	0.576	0.576	0.531	0.531	0.531	0.531	0.531
16	Flaxmere	0.501	0.581	0.667	0.713	0.735	0.803	0.803	0.793	0.727	0.641	0.663	0.748	0.748	0.748	0.671	0.671	0.643	0.643	0.643	0.643
17	Carterton	0.502	0.563	0.632	0.667	0.728	0.663	0.631	0.573	0.663	0.663	0.651	0.651	0.651	0.651	0.651	0.615	0.599	0.599	0.599	0.599
20	Snells Beach	0.007	0.398	0.488	0.519	0.519	0.519	0.519	0.302	0.302	0.302	0.302	0.302	0.176	0.141	0.141	0.141	0.141	0.141	0.141	0.141
21	Warkworth	0.345	0.493	0.491	0.541	0.541	0.541	0.421	0.421	0.482	0.482	0.482	0.614	0.614	0.614	0.614	0.614	0.614	0.614	0.614	0.614
22	Martinborough	0.510	0.746	0.819	0.898	0.781	0.661	0.661	0.617	0.617	0.617	0.617	0.617	0.617	0.617	0.617	0.617	0.617	0.529	0.529	0.529
23	Greytown	0.000	0.533	0.594	0.731	0.731	0.731	0.731	0.575	0.553	0.553	0.553	0.553	0.553	0.553	0.553	0.528	0.528	0.528	0.528	0.528
24	Featherston	0.470	0.568	0.747	0.747	0.629	0.629	0.629	0.532	0.532	0.532	0.431	0.431	0.371	0.371	0.385	0.385	0.385	0.385	0.385	0.385
25	Helensville	0.299	0.509	0.541	0.527	0.700	0.589	0.575	0.521	0.505	0.543	0.538	0.531	0.524	0.521	0.520	0.516	0.514	0.513	0.512	0.510
27	Wellsford	0.000	0.530	0.546	0.580	0.580	0.580	0.654	0.473	0.473	0.473	0.473	0.473	0.473	0.473	0.473	0.387	0.387	0.387	0.337	0.317

## Sheet: GRID_APPROACH
SIMILARITY MEASURE
		CELL DENSITY (KM/KM2)
ID	CITY/TOWN NAME	1	2	3	4	5	6	7	8	9	10	11	12	13	14	15
1	Auckland	0.352	0.386	0.451	0.491	0.510	0.493	0.444	0.355	0.248	0.152	0.087	0.043	0.025	0.000	0.000
2	Lower & Upper Hutt	0.268	0.319	0.400	0.449	0.489	0.515	0.518	0.510	0.447	0.381	0.256	0.164	0.092	0.064	0.040
3	Wellington	0.470	0.529	0.570	0.612	0.634	0.658	0.673	0.657	0.590	0.489	0.386	0.242	0.198	0.108	0.072
4	Napier	0.683	0.700	0.757	0.786	0.828	0.845	0.845	0.818	0.741	0.680	0.603	0.583	0.528	0.507	0.511
5	Porirua	0.386	0.444	0.536	0.582	0.603	0.655	0.584	0.494	0.359	0.230	0.117	0.018	0.009	0.009	0.009
6	Paraparaumu	0.465	0.496	0.542	0.599	0.617	0.571	0.507	0.369	0.247	0.133	0.069	0.020	0.010	0.000	0.000
7	Hastings	0.508	0.540	0.611	0.691	0.702	0.734	0.724	0.670	0.555	0.342	0.224	0.155	0.103	0.069	0.069
8	Whangaparaoa	0.214	0.248	0.312	0.370	0.418	0.421	0.373	0.267	0.178	0.085	0.046	0.000	0.000	0.000	0.000
9	Masterton	0.457	0.489	0.562	0.638	0.652	0.610	0.512	0.403	0.300	0.153	0.096	0.096	0.038	0.000	0.000
10	Havelock	0.265	0.287	0.426	0.466	0.580	0.638	0.590	0.438	0.206	0.148	0.039	0.000	0.000	0.000	0.000
13	Orewa	0.358	0.367	0.434	0.519	0.477	0.522	0.495	0.481	0.307	0.241	0.048	0.048	0.000	0.000	0.000
14	Otaki	0.061	0.088	0.148	0.218	0.267	0.257	0.202	0.184	0.215	0.164	0.000	0.000	0.000	0.000	0.000
16	Flaxmere	0.400	0.409	0.455	0.472	0.475	0.455	0.378	0.298	0.216	0.216	0.216	0.083	0.000	0.000	0.000
17	Carterton	0.260	0.326	0.373	0.463	0.501	0.487	0.403	0.363	0.291	0.159	0.079	0.000	0.000	0.000	0.000
20	Snells Beach	0.091	0.105	0.144	0.182	0.333	0.351	0.351	0.270	0.242	0.242	0.000	0.000	0.000	0.000	0.000
21	Warkworth	0.076	0.098	0.157	0.306	0.349	0.459	0.323	0.257	0.089	0.071	0.071	0.071	0.000	0.000	0.000
22	Martinborough	0.182	0.222	0.269	0.361	0.458	0.577	0.499	0.583	0.495	0.313	0.313	0.313	0.189	0.189	0.189
23	Greytown	0.169	0.195	0.339	0.506	0.537	0.458	0.409	0.315	0.248	0.164	0.164	0.000	0.000	0.000	0.000
24	Featherston	0.216	0.256	0.431	0.515	0.579	0.643	0.683	0.546	0.546	0.370	0.234	0.136	0.000	0.000	0.000
25	Helensville	0.061	0.080	0.157	0.193	0.320	0.314	0.290	0.088	0.088	0.088	0.088	0.000	0.000	0.000	0.000
27	Wellsford	0.025	0.030	0.076	0.226	0.367	0.348	0.273	0.273	0.123	0.000	0.000	0.000	0.000	0.000	0.000
INTEGRATED MEASURE
		CELL DENSITY (KM/KM2)
ID	CITY/TOWN NAME	1	2	3	4	5	6	7	8	9	10	11	12	13	14	15
1	Auckland	0.585	0.602	0.638	0.663	0.675	0.665	0.638	0.588	0.524	0.461	0.409	0.366	0.341	0.000	0.000
2	Lower & Upper Hutt	0.625	0.646	0.677	0.684	0.689	0.693	0.683	0.681	0.647	0.618	0.571	0.540	0.499	0.499	0.514
3	Wellington	0.733	0.761	0.776	0.795	0.799	0.805	0.808	0.793	0.748	0.692	0.635	0.553	0.535	0.497	0.498
4	Napier	0.683	0.700	0.757	0.786	0.828	0.845	0.845	0.818	0.741	0.680	0.603	0.583	0.528	0.507	0.511
5	Porirua	0.689	0.716	0.757	0.774	0.768	0.792	0.744	0.699	0.640	0.569	0.485	0.333	0.482	0.482	0.482
6	Paraparaumu	0.707	0.717	0.726	0.751	0.766	0.743	0.711	0.656	0.596	0.552	0.533	0.510	0.505	0.000	0.000
7	Hastings	0.749	0.762	0.794	0.831	0.827	0.847	0.847	0.821	0.772	0.669	0.612	0.577	0.552	0.534	0.534
8	Whangaparaoa	0.601	0.592	0.592	0.592	0.607	0.593	0.561	0.493	0.446	0.333	0.326	0.000	0.000	0.000	0.000
9	Masterton	0.720	0.726	0.746	0.783	0.790	0.774	0.738	0.677	0.643	0.576	0.548	0.548	0.519	0.000	0.000
10	Havelock	0.634	0.642	0.709	0.721	0.766	0.779	0.760	0.669	0.509	0.557	0.519	0.000	0.000	0.000	0.000
13	Orewa	0.675	0.671	0.690	0.723	0.663	0.689	0.662	0.654	0.544	0.484	0.198	0.198	0.000	0.000	0.000
14	Otaki	0.550	0.526	0.500	0.460	0.443	0.413	0.347	0.368	0.538	0.555	0.000	0.000	0.000	0.000	0.000
16	Flaxmere	0.628	0.605	0.637	0.643	0.645	0.649	0.587	0.587	0.588	0.588	0.588	0.503	0.000	0.000	0.000
17	Carterton	0.623	0.647	0.665	0.699	0.685	0.678	0.640	0.633	0.592	0.547	0.504	0.000	0.000	0.000	0.000
20	Snells Beach	0.493	0.471	0.429	0.397	0.500	0.540	0.540	0.498	0.518	0.518	0.000	0.000	0.000	0.000	0.000
21	Warkworth	0.521	0.520	0.486	0.545	0.517	0.662	0.583	0.529	0.375	0.535	0.535	0.535	0.000	0.000	0.000
22	Martinborough	0.584	0.604	0.627	0.671	0.721	0.766	0.680	0.737	0.713	0.594	0.594	0.594	0.588	0.588	0.588
23	Greytown	0.581	0.579	0.623	0.701	0.714	0.628	0.603	0.537	0.528	0.573	0.573	0.000	0.000	0.000	0.000
24	Featherston	0.600	0.620	0.709	0.714	0.744	0.785	0.812	0.728	0.728	0.645	0.550	0.551	0.000	0.000	0.000
25	Helensville	0.486	0.494	0.467	0.382	0.487	0.496	0.592	0.442	0.442	0.442	0.442	0.000	0.000	0.000	0.000
27	Wellsford	0.504	0.426	0.413	0.486	0.539	0.563	0.545	0.545	0.417	0.000	0.000	0.000	0.000	0.000	0.000

## Sheet: KERNEL_DENSITY_APPROACH
SIMILARITY MEASURE
		KERNEL DENSITY (NUM/KM2)
ID	CITY/TOWN NAME	1	2	3	4	5	6	7	8	9	10	11	12	13	14	15	16	17	18	19	20	21	22	23	24	25	26	27	28	29	30	31	32	33	34	35	36	37	38	39	40	41	42	43	44	45	46	47	48
1	Auckland	0.328	0.373	0.427	0.494	0.543	0.589	0.629	0.659	0.683	0.700	0.715	0.725	0.730	0.733	0.7361	0.7361	0.7362	0.731	0.727	0.721	0.714	0.706	0.695	0.684	0.671	0.639	0.622	0.604	0.585	0.564	0.543	0.523	0.502	0.479	0.458	0.438	0.417	0.395	0.373	0.352	0.333	0.314	0.294	0.276	0.260	0.244	0.000	0.000
2	Lower & Upper Hutt	0.302	0.326	0.348	0.369	0.385	0.400	0.416	0.432	0.446	0.459	0.473	0.484	0.496	0.507	0.516	0.525	0.535	0.541	0.550	0.554	0.559	0.565	0.569	0.572	0.576	0.578	0.579	0.577	0.577	0.572	0.568	0.562	0.555	0.551	0.540	0.532	0.522	0.515	0.504	0.494	0.478	0.465	0.453	0.440	0.425	0.411	0.394	0.379
3	Wellington	0.448	0.470	0.490	0.509	0.524	0.538	0.551	0.564	0.574	0.584	0.593	0.601	0.609	0.619	0.627	0.636	0.643	0.650	0.659	0.663	0.667	0.672	0.675	0.679	0.683	0.692	0.695	0.697	0.698	0.6996	0.6998	0.6997	0.697	0.696	0.691	0.688	0.684	0.679	0.675	0.665	0.657	0.645	0.632	0.616	0.607	0.591	0.577	0.559
4	Napier	0.529	0.545	0.564	0.584	0.600	0.610	0.623	0.634	0.647	0.659	0.669	0.681	0.695	0.704	0.711	0.720	0.729	0.738	0.747	0.751	0.760	0.764	0.767	0.772	0.779	0.786	0.789	0.783	0.777	0.772	0.765	0.755	0.740	0.724	0.704	0.687	0.664	0.639	0.621	0.589	0.566	0.548	0.524	0.503	0.486	0.468	0.449	0.430
5	Porirua	0.354	0.383	0.411	0.442	0.466	0.490	0.511	0.533	0.550	0.566	0.581	0.597	0.614	0.631	0.645	0.655	0.664	0.672	0.680	0.683	0.685	0.683	0.684	0.680	0.679	0.669	0.661	0.658	0.649	0.638	0.627	0.617	0.606	0.591	0.574	0.559	0.546	0.521	0.502	0.485	0.462	0.440	0.420	0.400	0.372	0.353	0.330	0.308
6	Paraparaumu	0.411	0.440	0.472	0.503	0.533	0.560	0.589	0.610	0.629	0.642	0.655	0.661	0.666	0.668	0.674	0.682	0.686	0.692	0.694	0.695	0.696	0.695	0.691	0.688	0.681	0.668	0.661	0.650	0.643	0.627	0.609	0.592	0.572	0.551	0.525	0.502	0.479	0.452	0.425	0.403	0.376	0.354	0.335	0.311	0.293	0.000	0.000	0.000
7	Hastings	0.540	0.566	0.594	0.624	0.658	0.689	0.715	0.731	0.745	0.759	0.771	0.785	0.794	0.802	0.808	0.814	0.816	0.8213	0.8215	0.8209	0.819	0.811	0.805	0.800	0.790	0.768	0.758	0.734	0.714	0.700	0.683	0.654	0.631	0.610	0.591	0.569	0.552	0.533	0.505	0.475	0.455	0.424	0.403	0.380	0.357	0.334	0.318	0.298
8	Whangaparaoa	0.271	0.297	0.329	0.361	0.388	0.410	0.434	0.455	0.474	0.493	0.507	0.523	0.530	0.541	0.544	0.550	0.553	0.557	0.554	0.550	0.544	0.539	0.533	0.527	0.516	0.491	0.473	0.452	0.434	0.415	0.403	0.385	0.367	0.354	0.342	0.326	0.309	0.288	0.271	0.247	0.227	0.213	0.196	0.180	0.170	0.155	0.141	0.123
9	Masterton	0.052	0.072	0.106	0.175	0.228	0.289	0.363	0.430	0.484	0.530	0.566	0.590	0.614	0.631	0.641	0.652	0.653	0.640	0.636	0.632	0.627	0.622	0.611	0.602	0.585	0.554	0.535	0.516	0.498	0.487	0.467	0.444	0.423	0.399	0.384	0.370	0.349	0.328	0.307	0.289	0.274	0.255	0.239	0.225	0.211	0.198	0.183	0.000
10	Havelock	0.437	0.454	0.480	0.510	0.536	0.556	0.576	0.599	0.614	0.627	0.646	0.662	0.682	0.696	0.709	0.725	0.734	0.736	0.741	0.744	0.738	0.742	0.734	0.729	0.719	0.689	0.672	0.659	0.635	0.616	0.602	0.589	0.567	0.543	0.524	0.510	0.483	0.465	0.447	0.424	0.395	0.000	0.000	0.000	0.000	0.000	0.000	0.000
13	Orewa	0.434	0.449	0.463	0.471	0.483	0.500	0.504	0.511	0.519	0.528	0.536	0.543	0.552	0.556	0.565	0.568	0.573	0.584	0.591	0.592	0.595	0.599	0.603	0.605	0.608	0.618	0.614	0.610	0.610	0.606	0.595	0.597	0.590	0.585	0.572	0.564	0.561	0.557	0.547	0.523	0.510	0.490	0.489	0.457	0.442	0.423	0.412	0.380
14	Otaki	0.095	0.115	0.141	0.179	0.207	0.236	0.263	0.284	0.301	0.318	0.334	0.347	0.360	0.365	0.377	0.388	0.404	0.414	0.419	0.425	0.432	0.435	0.432	0.436	0.434	0.441	0.430	0.422	0.413	0.399	0.383	0.373	0.363	0.352	0.334	0.330	0.321	0.310	0.302	0.296	0.293	0.285	0.276	0.264	0.259	0.247	0.233	0.217
16	Flaxmere	0.035	0.050	0.075	0.123	0.165	0.219	0.275	0.331	0.372	0.406	0.437	0.471	0.497	0.513	0.536	0.550	0.555	0.551	0.562	0.560	0.558	0.572	0.569	0.558	0.553	0.536	0.512	0.498	0.486	0.464	0.444	0.429	0.404	0.385	0.383	0.367	0.353	0.339	0.318	0.304	0.284	0.277	0.270	0.252	0.244	0.235	0.229	0.215
17	Carterton	0.351	0.363	0.382	0.412	0.429	0.446	0.474	0.503	0.531	0.549	0.569	0.589	0.608	0.620	0.625	0.652	0.653	0.667	0.665	0.668	0.658	0.652	0.650	0.642	0.628	0.618	0.587	0.573	0.550	0.537	0.498	0.455	0.425	0.409	0.384	0.357	0.335	0.318	0.302	0.275	0.263	0.223	0.209	0.199	0.185	0.182	0.165	0.159
20	Snells Beach	0.113	0.131	0.154	0.180	0.197	0.215	0.243	0.257	0.285	0.301	0.326	0.341	0.367	0.391	0.407	0.424	0.436	0.439	0.433	0.441	0.439	0.429	0.416	0.403	0.402	0.405	0.402	0.400	0.392	0.392	0.391	0.380	0.369	0.369	0.369	0.366	0.355	0.346	0.344	0.341	0.329	0.315	0.306	0.293	0.286	0.278	0.268	0.260
21	Warkworth	0.050	0.064	0.085	0.123	0.161	0.196	0.234	0.272	0.306	0.338	0.365	0.382	0.404	0.429	0.445	0.452	0.4595	0.4588	0.450	0.452	0.443	0.443	0.444	0.437	0.430	0.407	0.385	0.379	0.367	0.353	0.324	0.299	0.272	0.252	0.248	0.241	0.233	0.231	0.227	0.218	0.214	0.210	0.202	0.197	0.185	0.180	0.173	0.171
22	Martinborough	0.380	0.383	0.387	0.404	0.420	0.449	0.465	0.480	0.498	0.516	0.531	0.540	0.547	0.566	0.567	0.588	0.603	0.611	0.621	0.627	0.637	0.641	0.628	0.642	0.661	0.654	0.651	0.647	0.621	0.624	0.628	0.619	0.591	0.540	0.535	0.534	0.531	0.511	0.492	0.472	0.459	0.444	0.422	0.402	0.397	0.368	0.000	0.000
23	Greytown	0.030	0.042	0.063	0.101	0.133	0.173	0.228	0.275	0.338	0.396	0.445	0.479	0.511	0.537	0.528	0.519	0.518	0.512	0.495	0.479	0.466	0.464	0.458	0.448	0.433	0.424	0.413	0.388	0.370	0.355	0.344	0.349	0.337	0.327	0.314	0.293	0.258	0.245	0.230	0.217	0.189	0.177	0.158	0.136	0.123	0.110	0.097	0.084
24	Featherston	0.412	0.422	0.441	0.463	0.484	0.500	0.526	0.550	0.571	0.590	0.602	0.617	0.627	0.654	0.669	0.678	0.699	0.719	0.730	0.731	0.751	0.764	0.759	0.760	0.760	0.775	0.765	0.770	0.764	0.752	0.743	0.719	0.707	0.676	0.650	0.638	0.622	0.597	0.589	0.536	0.484	0.458	0.431	0.391	0.386	0.336	0.314	0.221
25	Helensville	0.040	0.051	0.068	0.095	0.121	0.157	0.195	0.231	0.274	0.314	0.346	0.370	0.380	0.388	0.406	0.420	0.413	0.414	0.423	0.426	0.426	0.433	0.422	0.428	0.432	0.408	0.398	0.404	0.376	0.364	0.359	0.347	0.339	0.334	0.326	0.304	0.281	0.267	0.245	0.240	0.222	0.208	0.173	0.168	0.155	0.137	0.105	0.078
27	Wellsford	0.012	0.017	0.026	0.043	0.058	0.080	0.107	0.137	0.162	0.180	0.200	0.228	0.252	0.261	0.286	0.308	0.302	0.317	0.322	0.324	0.334	0.355	0.338	0.338	0.351	0.309	0.288	0.273	0.252	0.242	0.213	0.192	0.162	0.140	0.132	0.132	0.096	0.066	0.066	0.051	0.051	0.044	0.029	0.015	0.007	0.007	0.000	0.000
INTEGRATED MEASURE
		KERNEL DENSITY (NUM/KM2)
ID	CITY/TOWN NAME	1	2	3	4	5	6	7	8	9	10	11	12	13	14	15	16	17	18	19	20	21	22	23	24	25	26	27	28	29	30	31	32	33	34	35	36	37	38	39	40	41	42	43	44	45	46	47	48
1	Auckland	0.658	0.679	0.705	0.737	0.760	0.782	0.801	0.815	0.827	0.835	0.842	0.846	0.848	0.848	0.8493	0.8486	0.847	0.845	0.842	0.838	0.834	0.830	0.824	0.817	0.810	0.792	0.783	0.773	0.763	0.751	0.740	0.729	0.718	0.706	0.695	0.684	0.673	0.662	0.650	0.639	0.628	0.618	0.607	0.597	0.587	0.579	0.000	0.000
2	Lower & Upper Hutt	0.646	0.658	0.668	0.677	0.683	0.689	0.695	0.701	0.707	0.712	0.717	0.721	0.726	0.729	0.732	0.734	0.737	0.738	0.740	0.739	0.739	0.740	0.740	0.739	0.740	0.738	0.737	0.734	0.733	0.728	0.724	0.720	0.715	0.713	0.707	0.703	0.698	0.695	0.690	0.687	0.678	0.672	0.668	0.663	0.658	0.652	0.644	0.638
3	Wellington	0.723	0.734	0.744	0.752	0.759	0.766	0.772	0.778	0.783	0.787	0.792	0.795	0.799	0.803	0.807	0.811	0.813	0.815	0.819	0.820	0.821	0.823	0.823	0.825	0.826	0.828	0.828	0.829	0.828	0.828	0.827	0.826	0.823	0.822	0.818	0.815	0.812	0.809	0.806	0.800	0.795	0.787	0.779	0.769	0.765	0.755	0.746	0.736
4	Napier	0.765	0.772	0.781	0.789	0.796	0.800	0.806	0.811	0.818	0.823	0.827	0.833	0.840	0.845	0.847	0.852	0.856	0.860	0.864	0.866	0.871	0.872	0.873	0.875	0.879	0.883	0.881	0.878	0.875	0.872	0.867	0.861	0.852	0.843	0.832	0.822	0.809	0.795	0.784	0.766	0.753	0.743	0.730	0.719	0.710	0.701	0.691	0.681
5	Porirua	0.677	0.692	0.706	0.721	0.733	0.745	0.755	0.766	0.774	0.782	0.789	0.796	0.804	0.811	0.816	0.819	0.822	0.824	0.826	0.824	0.823	0.819	0.817	0.812	0.810	0.802	0.796	0.794	0.789	0.782	0.776	0.771	0.765	0.758	0.748	0.742	0.736	0.723	0.715	0.707	0.696	0.685	0.676	0.667	0.652	0.643	0.634	0.622
6	Paraparaumu	0.703	0.716	0.730	0.743	0.755	0.766	0.779	0.789	0.797	0.802	0.807	0.809	0.810	0.809	0.811	0.815	0.816	0.819	0.820	0.821	0.821	0.820	0.818	0.816	0.812	0.806	0.803	0.798	0.795	0.787	0.778	0.769	0.758	0.748	0.735	0.722	0.710	0.697	0.684	0.673	0.657	0.645	0.635	0.621	0.611	0.000	0.000	0.000
7	Hastings	0.763	0.776	0.790	0.806	0.823	0.839	0.852	0.860	0.868	0.874	0.880	0.887	0.891	0.895	0.898	0.900	0.901	0.903	0.902	0.902	0.900	0.896	0.892	0.890	0.885	0.874	0.869	0.856	0.845	0.838	0.830	0.815	0.803	0.792	0.783	0.773	0.763	0.754	0.739	0.723	0.712	0.696	0.686	0.673	0.663	0.651	0.642	0.632
8	Whangaparaoa	0.632	0.644	0.658	0.672	0.682	0.690	0.698	0.706	0.711	0.717	0.721	0.726	0.725	0.729	0.726	0.726	0.725	0.725	0.720	0.713	0.707	0.701	0.695	0.690	0.681	0.663	0.649	0.633	0.621	0.607	0.600	0.589	0.577	0.570	0.563	0.552	0.540	0.526	0.516	0.496	0.481	0.471	0.461	0.450	0.443	0.430	0.419	0.400
9	Masterton	0.514	0.521	0.535	0.569	0.593	0.623	0.660	0.693	0.718	0.740	0.758	0.768	0.780	0.787	0.789	0.794	0.791	0.781	0.778	0.776	0.774	0.773	0.769	0.769	0.763	0.754	0.746	0.742	0.737	0.734	0.725	0.714	0.704	0.692	0.687	0.681	0.670	0.660	0.650	0.642	0.634	0.625	0.617	0.611	0.605	0.598	0.591	0.000
10	Havelock	0.718	0.727	0.740	0.755	0.768	0.778	0.788	0.799	0.804	0.809	0.816	0.823	0.831	0.836	0.842	0.848	0.851	0.850	0.852	0.854	0.849	0.852	0.847	0.845	0.840	0.824	0.816	0.809	0.796	0.786	0.780	0.776	0.766	0.753	0.743	0.736	0.723	0.716	0.707	0.695	0.681	0.000	0.000	0.000	0.000	0.000	0.000	0.000
13	Orewa	0.713	0.721	0.727	0.730	0.735	0.744	0.745	0.747	0.749	0.752	0.754	0.757	0.759	0.760	0.763	0.761	0.762	0.767	0.770	0.767	0.767	0.767	0.767	0.767	0.767	0.773	0.767	0.761	0.760	0.756	0.746	0.748	0.742	0.739	0.730	0.725	0.724	0.723	0.717	0.702	0.696	0.684	0.690	0.671	0.670	0.666	0.664	0.655
14	Otaki	0.540	0.539	0.543	0.560	0.565	0.577	0.590	0.600	0.603	0.611	0.619	0.624	0.630	0.627	0.632	0.637	0.643	0.644	0.643	0.643	0.645	0.643	0.635	0.635	0.629	0.625	0.611	0.599	0.587	0.571	0.554	0.543	0.534	0.526	0.509	0.509	0.504	0.500	0.499	0.501	0.507	0.513	0.509	0.506	0.511	0.514	0.520	0.511
16	Flaxmere	0.497	0.504	0.517	0.539	0.556	0.582	0.606	0.630	0.650	0.663	0.677	0.690	0.701	0.707	0.718	0.721	0.721	0.714	0.721	0.718	0.717	0.730	0.730	0.724	0.725	0.723	0.710	0.704	0.697	0.685	0.674	0.665	0.654	0.641	0.648	0.639	0.632	0.626	0.618	0.613	0.600	0.601	0.603	0.592	0.591	0.589	0.585	0.581
17	Carterton	0.675	0.682	0.691	0.706	0.715	0.723	0.736	0.749	0.760	0.766	0.774	0.781	0.788	0.790	0.789	0.803	0.799	0.806	0.801	0.801	0.794	0.790	0.790	0.785	0.777	0.775	0.759	0.752	0.739	0.735	0.713	0.690	0.680	0.678	0.664	0.658	0.649	0.640	0.635	0.621	0.620	0.599	0.591	0.586	0.578	0.576	0.565	0.572
20	Snells Beach	0.546	0.542	0.538	0.532	0.529	0.532	0.543	0.544	0.558	0.564	0.574	0.580	0.593	0.604	0.609	0.617	0.622	0.622	0.610	0.615	0.611	0.601	0.588	0.576	0.577	0.584	0.583	0.581	0.576	0.578	0.578	0.570	0.562	0.566	0.571	0.575	0.567	0.560	0.565	0.567	0.557	0.554	0.551	0.543	0.541	0.542	0.538	0.535
21	Warkworth	0.486	0.492	0.501	0.521	0.540	0.548	0.558	0.568	0.573	0.584	0.593	0.593	0.602	0.616	0.624	0.627	0.631	0.629	0.622	0.625	0.620	0.623	0.627	0.627	0.622	0.613	0.598	0.598	0.590	0.583	0.564	0.542	0.524	0.517	0.518	0.514	0.512	0.516	0.513	0.509	0.512	0.518	0.513	0.511	0.510	0.510	0.519	0.523
22	Martinborough	0.690	0.691	0.694	0.702	0.710	0.724	0.732	0.740	0.748	0.753	0.761	0.765	0.769	0.779	0.768	0.780	0.787	0.791	0.795	0.794	0.796	0.797	0.783	0.791	0.802	0.793	0.790	0.786	0.767	0.769	0.772	0.767	0.748	0.717	0.716	0.719	0.728	0.722	0.713	0.705	0.704	0.708	0.695	0.692	0.697	0.684	0.000	0.000
23	Greytown	0.513	0.519	0.529	0.530	0.537	0.545	0.570	0.587	0.616	0.645	0.669	0.685	0.702	0.713	0.701	0.690	0.686	0.679	0.662	0.648	0.641	0.641	0.638	0.635	0.624	0.618	0.609	0.597	0.585	0.576	0.577	0.588	0.582	0.586	0.583	0.579	0.562	0.553	0.545	0.534	0.515	0.516	0.498	0.500	0.487	0.473	0.457	0.465
24	Featherston	0.706	0.711	0.721	0.732	0.742	0.750	0.762	0.774	0.784	0.791	0.797	0.804	0.808	0.820	0.828	0.831	0.841	0.851	0.857	0.854	0.865	0.872	0.867	0.867	0.865	0.874	0.867	0.870	0.867	0.860	0.855	0.842	0.836	0.819	0.804	0.799	0.793	0.781	0.781	0.752	0.726	0.716	0.705	0.684	0.681	0.653	0.654	0.610
25	Helensville	0.469	0.467	0.459	0.454	0.456	0.462	0.469	0.475	0.500	0.523	0.540	0.557	0.562	0.565	0.580	0.592	0.584	0.586	0.598	0.607	0.612	0.627	0.623	0.637	0.643	0.635	0.637	0.653	0.637	0.647	0.660	0.658	0.657	0.655	0.657	0.645	0.633	0.625	0.613	0.618	0.608	0.601	0.586	0.584	0.577	0.567	0.551	0.539
27	Wellsford	0.504	0.506	0.508	0.500	0.484	0.478	0.482	0.485	0.487	0.476	0.477	0.484	0.490	0.484	0.492	0.499	0.485	0.495	0.492	0.492	0.500	0.527	0.519	0.525	0.563	0.607	0.592	0.595	0.608	0.608	0.594	0.582	0.581	0.570	0.567	0.567	0.548	0.533	0.533	0.526	0.526	0.522	0.515	0.508	0.504	0.504	0.000	0.000
[truncated: 2 more columns]
